# Supplementary material for: Clinical diagnoses associated with a positive antinuclear antibody test in patients with and without autoimmune disease
Source: BMC Rheumatol. 2023 Aug 7;7:24. doi: 10.1186/s41927-023-00349-4 (PMC10405518; doi:10.1186/s41927-023-00349-4)
Supplement: Supplementary file 2 — Additional file 2. [file 41927_2023_349_MOESM2_ESM.xlsx]

## Sheet: README
Supplementary material
Table S1	List of ANA-related autoimune disorders and associated phecode
Table S2:	Clinical associations for positive ANA (titer≥1:80) in BioVU (adjusted for year of birth, sex, race, and length of follow-up)
Table S3:	Clinical associations for positive ANA (titer≥1:80) including diagnoses recorded after ANA testing (adjusted for year of birth, sex, race, and length of follow-up)
Table S4:	Clinical associations for positive ANA (titer≥1:80) in individuals with ANA-related autoimmune disease (adjusted for year of birth, sex, race, and length of follow-up)
Table S5:	Clinical associations for positive ANA (titer≥1:80) in individuals without ANA-related autoimmune disease (adjusted for year of birth, sex, race, and length of follow-up)
Table S6:	Clinical associations for positive ANA (titer≥1:80) in individuals without ANA-related autoimmune disease and diagnoses recorded after ANA testing (adjusted for year of birth, sex, race, and length of follow-up)
Table S7:	Clinical associations for positive ANA (titer≥1:80) in White individuals without ANA-related autoimmune disease and diagnoses recorded after ANA testing (adjusted for year of birth, sex, and length of follow-up)
Table S8	Clinical associations for positive ANA (titer≥1:80) in Black individuals without ANA-related autoimmune disease and diagnoses recorded after ANA testing (adjusted for year of birth, sex, and length of follow-up)
Table S9	Clinical associations for positive ANA (titer≥1:80) in women without ANA-related autoimmune disease and diagnoses recorded after ANA testing (adjusted for year of birth, race, and length of follow-up)
Table S10	Clinical associations for positive ANA (titer≥1:80) in men without ANA-related autoimmune disease and diagnoses recorded after ANA testing (adjusted for year of birth, race, and length of follow-up)
Figure S1:	Associations for positive ANA (including only diagnoses after ANA testing)

## Sheet: Table S1
Table S1:	List of positive ANA-related autoimmune disorders
phecode	Clinical disorder
695.4, 695.41, 695.42	Systemic Lupus and/or Cutaneous Lupus
709.2	Sicca syndrome
709, 709.6, 709.7	Other specified diffuse diseases of connective tissue, Unspecified diffuse connective tissue disease
709.3, 709.4, 709.5, 701.3	Polymyositis, Dermatomyositis, Systemic sclerosis, Circumscribed scleroderma
070.4, 571.6	Autoimmune hepatitis, Primary biliary cirrhosis
714, 714.1, 714.2	Rheumatoid arthritis and other inflammatory polyarthropathies: Rheumatoid arthritis, Juvenile rheumatoid arthritis
555, 555.1, 555.2, 555.21	Inflammatory bowel disease: Chron's disease, Ulcerative colitis
245.21	Autoimmune thyroiditis
279, 279.2, 279.8, 283.1	Others: autoimmune disease NEC, Other specified disorders involving the immune mechanism, Disorders involving the immune mechanism, Autoimmune hemolytic anemias
https://phewascatalog.org/	Phecode Map for ICD9 and ICD10 codes

## Sheet: Table S2
	Table S2:	Clinical associations for positive ANA (titer≥1:80) in BioVU (adjusted for year of birth, sex, race, and length of follow-up)
	phenotype	description	n_cases	n_controls	beta	SE	OR	LCI	UCI	P
	695.42	Systemic lupus erythematosus	2863	53565	2.20669	0.0529067	9.08556	8.19061	10.0783	<7.5E-128
	709.6	Other specified diffuse diseases of connective tissue	941	52838	2.0052	0.0833607	7.4276	6.30798	8.74594	7.48615e-128
	709.2	Sicca syndrome	1267	52838	1.56891	0.0655133	4.8014	4.22281	5.45926	9.70798e-127
	709.7	Unspecified diffuse connective tissue disease	859	52838	2.07496	0.0883545	7.96426	6.69787	9.4701	5.86889e-122
	443.1	Raynaud's syndrome	1312	58168	1.21825	0.0607725	3.38128	3.00158	3.809	2.18074e-89
	709.3	Systemic sclerosis	553	52838	2.47555	0.126733	11.8882	9.27341	15.2403	5.69122e-85
	709	Diffuse diseases of connective tissue	491	52838	2.97284	0.157601	19.5474	14.3528	26.6221	2.29489e-79
	714.1	Rheumatoid arthritis	3280	58734	0.690497	0.0368783	1.99471	1.85561	2.14422	3.17509e-78
	695.41	Cutaneous lupus erythematosus	699	53565	1.65968	0.088808	5.25764	4.4177	6.25729	6.14813e-78
	714	Rheumatoid arthritis and other inflammatory polyarthropathies	2943	58734	0.568422	0.0386379	1.76548	1.63672	1.90437	5.43732e-49
	709.5	Dermatomyositis	347	52838	1.62503	0.121903	5.07859	3.99923	6.44925	1.53835e-40
	279.7	Other immunological findings	359	58337	1.68096	0.127815	5.37073	4.18057	6.89971	1.66682e-39
	70.4	Chronic hepatitis	1211	53027	0.785058	0.0597817	2.19253	1.95011	2.46509	2.15644e-39
	580.31	Nephritis and nephropathy in diseases classified elsewhere	815	52021	0.94333	0.0743771	2.56852	2.2201	2.97163	7.3397e-37
	362.5	Toxic maculopathy of retina	251	62434	1.64468	0.153319	5.17937	3.83503	6.99496	7.58774e-27
	740.2	Osteoarthrosis, generalized	3729	52750	0.396597	0.0372701	1.48676	1.38202	1.59943	1.91742e-26
	714.2	Juvenile rheumatoid arthritis	496	58734	0.988823	0.0948205	2.68807	2.23217	3.23708	1.84034e-25
	745	Pain in joint	21248	38826	0.193492	0.0199023	1.21348	1.16705	1.26175	2.42802e-22
	70.3	Viral hepatitis C	3025	53027	-0.41711	0.043325	0.658948	0.605302	0.717349	6.12098e-22
	770	Myalgia and myositis unspecified	8254	56000	0.228632	0.0247388	1.25688	1.19739	1.31932	2.42274e-20
	504	Other alveolar and parietoalveolar pneumonopathy	1178	52907	0.542855	0.0608219	1.72091	1.52752	1.93879	4.44421e-19
	555.1	Regional enteritis	1194	52944	0.489394	0.0602887	1.63133	1.44951	1.83595	4.75863e-16
	296.2	Depression	5812	45507	-0.240978	0.0311593	0.785859	0.739301	0.835349	1.04434e-14
	250.2	Type 2 diabetes	9847	53745	-0.190942	0.0248423	0.82618	0.786916	0.867403	1.51583e-14
	286.81	Primary hypercoagulable state	644	55919	0.605339	0.0808095	1.83187	1.56354	2.14626	6.83797e-14
	785	Abdominal pain	16502	45589	-0.152458	0.0206643	0.858595	0.824515	0.894083	1.60868e-13
	261.4	Vitamin D deficiency	6762	52183	0.194865	0.0278956	1.21515	1.15049	1.28344	2.83811e-12
	504.1	Idiopathic fibrosing alveolitis	847	52907	0.499593	0.072047	1.64805	1.43101	1.89801	4.08342e-12
	318	Tobacco use disorder	5602	55960	-0.215245	0.0310554	0.806344	0.758727	0.85695	4.17937e-12
	316	Substance addiction and disorders	2595	55960	-0.309252	0.0450572	0.733996	0.671955	0.801765	6.7173e-12
	790.1	Elevated sedimentation rate	519	64420	0.608378	0.0898139	1.83745	1.54086	2.19112	1.25471e-11
	300.1	Anxiety disorder	7196	45507	-0.188946	0.027949	0.827831	0.783702	0.874445	1.37628e-11
	296.22	Major depressive disorder	5919	45507	-0.203086	0.0304735	0.816208	0.768885	0.866444	2.65851e-11
	296.1	Bipolar	1773	45507	-0.357994	0.0537813	0.699078	0.629138	0.776792	2.80487e-11
	709.4	Polymyositis	207	52838	0.947084	0.142629	2.57818	1.94942	3.40974	3.13271e-11
	300.9	Posttraumatic stress disorder	1116	45507	-0.429344	0.0670235	0.650936	0.570803	0.742317	1.49504e-10
	798	Malaise and fatigue	19050	38989	0.126776	0.0200496	1.13516	1.09142	1.18066	2.56366e-10
	244.4	Hypothyroidism NOS	6952	56048	0.171221	0.027242	1.18675	1.12505	1.25184	3.27477e-10
	502	Postinflammatory pulmonary fibrosis	1593	52907	0.328282	0.0531686	1.38858	1.25116	1.54109	6.64341e-10
	345.3	Convulsions	2546	53588	-0.271704	0.0443622	0.76208	0.698616	0.831308	9.08648e-10
	245.21	Chronic lymphocytic thyroiditis	877	56048	0.420565	0.0692111	1.52282	1.32964	1.74407	1.22793e-09
	585.1	Acute renal failure	8494	52021	-0.155357	0.0262946	0.85611	0.813106	0.901388	3.45643e-09
	250.22	Type 2 diabetes with renal manifestations	2910	53745	-0.256679	0.0434863	0.773617	0.710411	0.842446	3.57976e-09
	292.4	Altered mental status	3847	57527	-0.21262	0.0364025	0.808463	0.75279	0.868254	5.19438e-09
	696.42	Psoriatic arthropathy	543	50512	0.513117	0.0881452	1.67049	1.40544	1.98552	5.84011e-09
	295.3	Psychosis	756	45507	-0.491965	0.0848227	0.611424	0.517773	0.722013	6.63449e-09
	790.8	Elevated C-reactive protein (CRP)	516	64420	0.518526	0.089724	1.67955	1.4087	2.00248	7.50907e-09
	295.1	Schizophrenia	475	45507	-0.639633	0.111815	0.527486	0.423674	0.656734	1.06225e-08
	250.1	Type 1 diabetes	1961	53745	-0.291442	0.0514805	0.747186	0.675472	0.826513	1.50312e-08
	701.3	Circumscribed scleroderma	242	63597	0.717037	0.132214	2.04835	1.58074	2.65429	5.85142e-08
	296	Mood disorders	1829	45507	-0.281205	0.0526522	0.754874	0.680857	0.836937	9.25337e-08
	696.41	Psoriasis vulgaris	957	50512	0.356915	0.0676591	1.42891	1.25145	1.63154	1.32615e-07
	348.8	Encephalopathy, not elsewhere classified	1884	53588	-0.266913	0.0512673	0.765739	0.692534	0.846683	1.92636e-07
	300.11	Generalized anxiety disorder	1562	45507	-0.290258	0.0559549	0.74807	0.670367	0.83478	2.13294e-07
	335	Multiple sclerosis	1758	53588	-0.266151	0.0516971	0.766323	0.692479	0.848042	2.62891e-07
	571.8	Liver abscess and sequelae of chronic liver disease	2673	50214	-0.22514	0.0439465	0.798405	0.732513	0.870224	3.00653e-07
	317	Alcohol-related disorders	1332	55960	-0.326643	0.0641576	0.721341	0.636105	0.817999	3.55697e-07
	317.1	Alcoholism	919	55960	-0.394395	0.0780489	0.674088	0.578469	0.785512	4.34515e-07
	339	Other headache syndromes	8304	52772	-0.13066	0.0261477	0.877517	0.833677	0.923661	5.82371e-07
	291.8	Alteration of consciousness	1895	57527	-0.251789	0.0511552	0.777409	0.703243	0.859397	8.56399e-07
	573.7	Abnormal results of function study of liver	2152	50214	0.22387	0.0458144	1.25091	1.14348	1.36843	1.02666e-06
	783	Fever of unknown origin	8003	55998	-0.126258	0.0261237	0.881387	0.837394	0.927692	1.34435e-06
	341	Other demyelinating diseases of central nervous system	1160	53588	-0.305302	0.0637065	0.736901	0.6504	0.834905	1.64862e-06
	250.6	Polyneuropathy in diabetes	1514	53745	-0.279216	0.0586338	0.756376	0.674261	0.848492	1.91645e-06
	288.1	Decreased white blood cell count	1129	53830	0.291837	0.0620337	1.33888	1.1856	1.51198	2.54503e-06
	555.2	Ulcerative colitis	844	52944	0.338072	0.0720016	1.40224	1.21768	1.61477	2.66152e-06
	495	Asthma	4181	56464	-0.162435	0.034705	0.850071	0.794171	0.909907	2.86234e-06
	585.2	Renal failure NOS	1526	52021	-0.272229	0.0585494	0.76168	0.679101	0.854301	3.32654e-06
	760	Back pain	12713	50033	-0.103456	0.0225442	0.901716	0.862739	0.942453	4.45297e-06
	250.24	Type 2 diabetes with neurological manifestations	2660	53745	-0.203358	0.0445527	0.815986	0.747754	0.890444	5.00837e-06
	250.23	Type 2 diabetes with ophthalmic manifestations	1030	53745	-0.324051	0.0710652	0.723213	0.629179	0.831301	5.11748e-06
	789	Nausea and vomiting	8325	55145	-0.115206	0.0255609	0.891183	0.847635	0.936968	6.5716e-06
	202.22	Reticulosarcoma	216	66455	-0.743265	0.167288	0.475559	0.342614	0.660089	8.8702e-06
	798.1	Chronic fatigue syndrome	1501	38989	0.242051	0.054792	1.27386	1.14415	1.41828	9.97911e-06
	740.11	Osteoarthrosis, localized, primary	6120	52750	0.136181	0.0309536	1.14589	1.07844	1.21756	1.08479e-05
	401.1	Essential hypertension	22460	41661	-0.0871928	0.0202973	0.9165	0.880755	0.953696	1.74075e-05
	334	Degenerative disease of the spinal cord	711	53588	-0.355553	0.0829237	0.700786	0.595661	0.824464	1.80526e-05
	342	Hemiplegia	515	53588	-0.425688	0.0997199	0.65332	0.537332	0.794345	1.96494e-05
	71.1	HIV infection, symptomatic	768	53027	-0.378327	0.0887852	0.685006	0.575598	0.815211	2.03375e-05
	250	Diabetes mellitus	1475	53745	-0.250213	0.0593246	0.778635	0.693163	0.874645	2.4681e-05
	496	Chronic airway obstruction	2829	56464	-0.177293	0.0422234	0.837535	0.771013	0.909796	2.68194e-05
	41	Bacterial infection NOS	2471	59700	-0.187312	0.0446816	0.829185	0.759658	0.905077	2.76336e-05
	356	Hereditary and idiopathic peripheral neuropathy	2997	60343	-0.171157	0.040966	0.84269	0.777672	0.913143	2.94059e-05
	496.21	Obstructive chronic bronchitis	915	56464	-0.302966	0.0730888	0.738624	0.640043	0.852389	3.39556e-05
	300	Anxiety disorders	461	45507	-0.43186	0.104925	0.6493	0.528606	0.797552	3.85661e-05
	340	Migraine	3599	52772	-0.153084	0.0373751	0.858058	0.797448	0.923275	4.20592e-05
	41.9	Infection with drug-resistant microorganisms	677	59700	-0.352412	0.0862402	0.70299	0.593663	0.832451	4.38117e-05
	555.21	Ulcerative colitis (chronic)	431	52944	0.406291	0.0997123	1.50124	1.23473	1.82527	4.6087e-05

## Sheet: Table_S3
Table S3:	Clinical associations for positive ANA (titer≥1:80) including diagnoses recorded after ANA testing (adjusted for year of birth, sex, race, and length of follow-up)
phenotype	description	n_cases	n_controls	OR	LCI	UCI	P
695.42	Systemic lupus erythematosus	1728	55987	10.769	9.36946	12.3775	1.75e-245
709.6	Other specified diffuse diseases of connective tissue	682	54727	9.83357	8.00387	12.0815	5.38e-105
709.7	Unspecified diffuse connective tissue disease	706	54727	9.05169	7.42238	11.0387	5.88e-105
709.2	Sicca syndrome	934	54727	5.31268	4.56205	6.18683	1.96e-102
709	Diffuse diseases of connective tissue	435	54727	22.0782	15.8728	30.7096	1.87e-75
443.1	Raynaud's syndrome	947	58296	3.81061	3.30373	4.39527	2.3e-75
695.41	Cutaneous lupus erythematosus	471	55987	6.80042	5.43157	8.51425	9.83e-63
709.3	Systemic sclerosis	376	54727	12.7	9.32907	17.289	1.15e-58
714.1	Rheumatoid arthritis	2118	58672	1.99205	1.82213	2.17781	7.51e-52
714	Rheumatoid arthritis and other inflammatory polyarthropathies	2272	58672	1.79456	1.64677	1.95561	1.43e-40
279.7	Other immunological findings	322	57608	5.6267	4.3037	7.35641	1.41e-36
580.31	Nephritis and nephropathy in diseases classified elsewhere	498	52699	3.16362	2.61894	3.82157	6.72e-33
70.4	Chronic hepatitis	888	65463	2.24136	1.95589	2.56848	3.6e-31
362.5	Toxic maculopathy of retina	216	62080	7.09574	5.01118	10.0474	2.4e-28
709.5	Dermatomyositis	255	54727	4.52397	3.4472	5.93708	1.38e-27
740.2	Osteoarthrosis, generalized	2799	54094	1.54977	1.42867	1.68112	4.86e-26
745	Pain in joint	9492	50559	1.26331	1.20443	1.32508	8.19e-22
70.3	Viral hepatitis C	1604	65059	0.569734	0.506113	0.641353	1.25e-20
770	Myalgia and myositis unspecified	5017	58055	1.30011	1.22464	1.38023	7.83e-18
261.4	Vitamin D deficiency	4558	54140	1.32028	1.23667	1.40954	8.49e-17
714.2	Juvenile rheumatoid arthritis	338	58672	2.5931	2.07087	3.24701	1e-16
798	Malaise and fatigue	8811	49270	1.21286	1.1546	1.27407	1.55e-14
286.81	Primary hypercoagulable state	386	56839	2.23489	1.81897	2.74592	1.94e-14
790.1	Elevated sedimentation rate	452	62662	1.96768	1.62814	2.37802	2.49e-12
504	Other alveolar and parietoalveolar pneumonopathy	855	54807	1.61305	1.4038	1.8535	1.54e-11
250.22	Type 2 diabetes with renal manifestations	1735	55359	0.727435	0.652446	0.811044	9.87e-09
743.13	Other specified osteoporosis	590	60238	1.63917	1.38386	1.94159	1.06e-08
790.8	Elevated C-reactive protein (CRP)	447	62662	1.65325	1.36868	1.99699	1.82e-07
571.8	Liver abscess and sequelae of chronic liver disease	1970	51327	0.767084	0.694304	0.847492	1.85e-07
504.1	Idiopathic fibrosing alveolitis	613	54807	1.53693	1.30375	1.81182	3.06e-07
585.2	Renal failure NOS	1072	52699	0.7047	0.613887	0.808946	6.62e-07
696.41	Psoriasis vulgaris	467	53082	1.60552	1.33048	1.93742	7.88e-07
696.42	Psoriatic arthropathy	356	53082	1.70024	1.37409	2.10379	1.04e-06
502	Postinflammatory pulmonary fibrosis	1044	54807	1.36062	1.19816	1.5451	2.07e-06
245.21	Chronic lymphocytic thyroiditis	544	58047	1.50585	1.26854	1.78755	2.89e-06
740.11	Osteoarthrosis, localized, primary	3983	54094	1.18154	1.09955	1.26963	5.45e-06
318	Tobacco use disorder	2456	58715	0.813889	0.74416	0.890151	6.59e-06
296.22	Major depressive disorder	3574	50240	0.845916	0.785684	0.910765	8.99e-06
250.2	Type 2 diabetes	3741	55359	0.848639	0.788613	0.913233	1.16e-05
585.1	Acute renal failure	4836	52699	0.866493	0.811849	0.924816	1.62e-05
300.9	Posttraumatic stress disorder	597	50240	0.679778	0.568835	0.812359	2.18e-05
743.12	Senile osteoporosis	447	60238	1.52179	1.2525	1.84896	2.38e-05
250.1	Type 1 diabetes	509	55359	0.655498	0.534891	0.803299	4.67e-05
345.3	Convulsions	1139	55315	0.766664	0.674115	0.87192	5.16e-05
250.6	Polyneuropathy in diabetes	768	55359	0.714857	0.607274	0.841498	5.49e-05
250.24	Type 2 diabetes with neurological manifestations	1403	55359	0.785849	0.697818	0.884986	7.02e-05
244.4	Hypothyroidism NOS	2888	58047	1.17229	1.08348	1.26837	7.66e-05
300.11	Generalized anxiety disorder	916	50240	0.751049	0.651548	0.865746	7.87e-05
420.2	Pericarditis	751	63340	1.34422	1.15836	1.55991	9.77e-05
272.13	Mixed hyperlipidemia	4044	54057	0.864077	0.802567	0.930301	0.000105514
335	Multiple sclerosis	1151	55315	0.780946	0.688627	0.885641	0.000117138
798.1	Chronic fatigue syndrome	1167	49270	1.26308	1.12097	1.42319	0.000125378
292.4	Altered mental status	2565	58152	0.845718	0.776059	0.921629	0.000132951
250.23	Type 2 diabetes with ophthalmic manifestations	430	55359	0.653366	0.524256	0.814272	0.000151156
348.8	Encephalopathy, not elsewhere classified	1238	55315	0.790093	0.69859	0.893581	0.000175637
327.4	Insomnia	2129	56030	1.18885	1.08576	1.30173	0.000185597
288.1	Decreased white blood cell count	760	56391	1.32428	1.14237	1.53517	0.000194891
341	Other demyelinating diseases of central nervous system	840	55315	0.759643	0.655491	0.880344	0.000258297
41.9	Infection with drug-resistant microorganisms	427	66562	0.677556	0.547342	0.838749	0.00035034
338.2	Chronic pain	4343	55405	1.12672	1.0553	1.20298	0.000355533
375.1	Dry eyes	1638	60395	1.20523	1.08591	1.33766	0.000448882
316	Substance addiction and disorders	1246	58715	0.802296	0.709191	0.907623	0.000465072
694.2	Other dyschromia	732	57794	1.31192	1.12573	1.52889	0.000507639
573.5	Jaundice (not of newborn)	558	51327	0.721192	0.597367	0.870686	0.000671897
687.1	Rash and other nonspecific skin eruption	2490	55889	1.15749	1.06389	1.25934	0.000675159
272.11	Hypercholesterolemia	2151	54057	0.843539	0.764318	0.930973	0.00072101
300.1	Anxiety disorder	3591	50240	0.882883	0.820612	0.949879	0.000844079
496.21	Obstructive chronic bronchitis	470	58569	0.713832	0.583659	0.873037	0.00103139
334	Degenerative disease of the spinal cord	428	55315	0.703443	0.569755	0.8685	0.00107167
743.11	Osteoporosis NOS	1932	60238	1.17559	1.06696	1.29527	0.00107401
571.51	Cirrhosis of liver without mention of alcohol	4058	51327	0.890657	0.830924	0.954685	0.0010781
342	Hemiplegia	274	55315	0.637927	0.486461	0.836555	0.00115238
740.9	Osteoarthrosis NOS	2778	54094	1.14977	1.05687	1.25083	0.0011665
370.31	Keratoconjunctivitis sicca	415	60571	1.38594	1.1366	1.68998	0.00125827
317.1	Alcoholism	407	58715	0.690492	0.54999	0.866887	0.00141951
394	Rheumatic disease of the heart valves	319	59759	1.44556	1.15268	1.81287	0.00142259
716.9	Arthropathy NOS	991	55595	1.24131	1.08601	1.41882	0.00152417
530.2	Esophageal bleeding (varices/hemorrhage)	1866	51449	0.848449	0.76636	0.93933	0.00154795
261.2	Vitamin B-complex deficiencies	1180	54140	1.21312	1.0754	1.36848	0.00167579
317	Alcohol-related disorders	632	58715	0.752361	0.628595	0.900494	0.00191563
681.1	Cellulitis and abscess of fingers/toes	412	60563	1.37383	1.12336	1.68015	0.0019834
733.4	Aseptic necrosis of bone	289	58849	1.45436	1.14526	1.84689	0.00212191
571.81	Portal hypertension	2196	51327	0.864369	0.787373	0.948893	0.00219812
348.2	Cerebral edema and compression of brain	420	55315	0.721584	0.583497	0.892352	0.00260426
280.1	Iron deficiency anemias, unspecified or not due to blood loss	2460	51617	1.13912	1.04584	1.24071	0.0028055
783	Fever of unknown origin	3640	59991	0.89596	0.83327	0.963366	0.0029931
291.8	Alteration of consciousness	1175	58152	0.826752	0.729052	0.937546	0.00302598
272.1	Hyperlipidemia	4511	54057	0.899961	0.839164	0.965163	0.00314076
394.7	Disease of tricuspid valve	508	59759	1.31255	1.09572	1.5723	0.00315478
377.3	Optic neuritis/neuropathy	308	60395	0.694317	0.541466	0.890317	0.00403028
276.41	Acidosis	2920	53037	0.888107	0.818566	0.963557	0.00433964
573.7	Abnormal results of function study of liver	1532	51327	1.1665	1.04932	1.29675	0.00435254
172.22	Squamous cell carcinoma	434	62943	1.33815	1.09517	1.63504	0.00438286
345	Epilepsy, recurrent seizures, convulsions	584	55315	0.77114	0.64464	0.922464	0.00447129
700	Corns and callosities	220	63326	1.48693	1.12993	1.95672	0.0046251
454	Varicose veins	408	58250	0.728126	0.583684	0.908312	0.00491655
395.1	Nonrheumatic mitral valve disorders	1159	59759	1.19048	1.05319	1.34566	0.00528781
706.1	Acne	412	63138	1.32933	1.08818	1.62392	0.00531305
296.1	Bipolar	734	50240	0.797741	0.68051	0.935166	0.00532626
276.11	Hyperosmolality and/or hypernatremia	443	53037	0.745151	0.605648	0.916787	0.00541091
276.13	Hyperpotassemia	2939	53037	0.89041	0.820473	0.966308	0.00541573
979	Adverse drug events and drug allergies	1222	61280	1.18517	1.05138	1.33599	0.00543864
250.7	Diabetic retinopathy	502	62080	0.756617	0.620195	0.923047	0.00597067
535.2	Atrophic gastritis	240	60102	1.43431	1.10539	1.86112	0.00665004
250	Diabetes mellitus	843	55359	0.810311	0.695455	0.944136	0.00699422
296.2	Depression	2178	50240	0.879102	0.800375	0.965573	0.00710481
585.32	End stage renal disease	1726	52699	0.862752	0.774788	0.960703	0.00713046
356	Hereditary and idiopathic peripheral neuropathy	1569	60387	0.861657	0.772484	0.961124	0.0075534
340	Migraine	1703	57789	0.868503	0.782975	0.963374	0.00768824
530.14	Reflux esophagitis	418	51449	1.31031	1.0737	1.59907	0.00781895
401.22	Hypertensive chronic kidney disease	3142	49912	0.895012	0.824473	0.971586	0.00809189
344	Other paralytic syndromes	225	55315	0.665623	0.492272	0.900018	0.00818446
41	Bacterial infection NOS	1601	64354	0.864946	0.776715	0.9632	0.008217
627.1	Postmenopausal bleeding	373	59735	0.748582	0.603653	0.928306	0.00834883
355	Complex regional/central pain syndrome	518	59437	0.780646	0.649292	0.938572	0.00842797
349	Other and unspecified disorders of the nervous system	251	55315	0.688877	0.521745	0.909547	0.00857085
495	Asthma	1586	58569	0.866007	0.777899	0.964095	0.00859011
295.3	Psychosis	304	50240	0.71323	0.55362	0.918856	0.00892902
530.3	Stricture and stenosis of esophagus	345	51449	1.33813	1.07553	1.66484	0.00896776
938.2	Chronic dermatitis due to solar radiation	454	58793	1.29748	1.06655	1.57841	0.00920501
277.7	Dysmetabolic syndrome X	221	64710	0.673252	0.499547	0.907359	0.00936263
772.3	Muscle weakness	2321	59921	1.12235	1.02849	1.22477	0.00958351
415	Pulmonary heart disease	306	59285	1.36074	1.07767	1.71817	0.00963762
572	Ascites (non malignant)	2225	51327	0.886029	0.808211	0.97134	0.00987999
204.4	Multiple myeloma	245	64971	0.688185	0.518066	0.914166	0.00989567
727.6	Rupture of tendon, nontraumatic	308	53989	1.36096	1.07666	1.72032	0.00994266
512.2	Painful respiration	624	47221	1.24216	1.05291	1.46543	0.0101316
296	Mood disorders	1057	50240	0.840701	0.736217	0.960014	0.0103869
362.3	Other nondiabetic retinopathy	241	62080	0.685483	0.513486	0.915091	0.0104076
785	Abdominal pain	6543	56074	0.92949	0.878904	0.982988	0.0104381
287.31	Primary thrombocytopenia	311	56839	1.34694	1.07057	1.69465	0.0110225
741.2	Stiffness of joint	1110	58134	1.17474	1.03699	1.33079	0.0113813
362.26	Macular puckering of retina	212	62080	0.677012	0.500224	0.916278	0.0115279
690.1	Seborrheic dermatitis	352	57794	1.32756	1.06396	1.65645	0.0121058
715.1	Sacroiliitis NEC	457	58672	1.27638	1.05437	1.54514	0.012313
496	Chronic airway obstruction	1373	58569	0.862348	0.76759	0.968804	0.0126437
418.1	Precordial pain	1466	55715	1.14918	1.03005	1.28208	0.0127648
38.3	Bacteremia	1436	65394	0.865327	0.772053	0.969869	0.0129278
244.2	Acquired hypothyroidism	647	58047	1.22179	1.04164	1.4331	0.013844
695.3	Rosacea	349	57794	1.31238	1.05612	1.6308	0.0141792
368.4	Visual field defects	232	63403	0.698194	0.523697	0.930833	0.0143455
720.1	Spinal stenosis of lumbar region	1145	56935	0.853008	0.749951	0.970227	0.0155168
256.4	Polycystic ovaries	215	61659	0.702201	0.526603	0.936354	0.0160449
41.4	E. coli	765	66104	0.829492	0.712337	0.965916	0.0161105
726.1	Enthesopathy	2131	53989	1.12117	1.02115	1.231	0.0164444
300.12	Agorophobia, social phobia, and panic disorder	325	50240	0.748838	0.590487	0.949654	0.0170246
578.1	Hematemesis	399	57729	0.767161	0.61663	0.95444	0.0173869
300	Anxiety disorders	249	50240	0.714794	0.541617	0.943342	0.0176894
155.1	Malignant neoplasm of liver, primary	571	64070	0.799089	0.663681	0.962124	0.0179041
994.1	Systemic inflammatory response syndrome (SIRS)	412	63658	0.771745	0.622694	0.956472	0.0179588
173	Neoplasm of uncertain behavior of skin	1241	62943	1.15739	1.0251	1.30675	0.0182615
611.3	Lump or mass in breast	950	62614	0.849387	0.741533	0.972928	0.0184665
585.33	Chronic Kidney Disease, Stage III	3326	52699	0.910887	0.842017	0.98539	0.0199697
284.1	Pancytopenia	970	51617	1.17106	1.02518	1.3377	0.0200012
38.1	Gram negative septicemia	525	66418	0.799155	0.661061	0.966095	0.0205382
78	Viral warts & HPV	556	65945	1.23069	1.03166	1.46812	0.0210912
367.9	Blindness and low vision	388	64289	0.774288	0.622911	0.962453	0.0211775
707.3	Chronic ulcer of unspecified site	231	65112	1.36748	1.04771	1.78484	0.02128
428	Congestive heart failure; nonhypertensive	309	59735	0.745508	0.580596	0.957262	0.0213114
741.4	Joint effusions	1051	58134	1.16261	1.02231	1.32216	0.0216591
536.3	Gastroparesis	330	60102	0.760313	0.601597	0.960902	0.0217987
300.4	Dysthymic disorder	491	50240	0.799358	0.659708	0.96857	0.0222558
70.2	Viral hepatitis B	295	66796	0.738262	0.568844	0.958136	0.0225171
288.2	Elevated white blood cell count	2165	56391	0.8983	0.819086	0.985175	0.0227799
781	Symptoms involving nervous and musculoskeletal systems	642	65011	1.20609	1.0264	1.41723	0.022812
733	Other disorders of bone and cartilage	1554	58849	1.12961	1.0162	1.25567	0.0239581
218.1	Uterine leiomyoma	470	64399	0.800065	0.658884	0.971496	0.0243259
250.42	Other abnormal glucose	1678	55359	0.886691	0.798144	0.985061	0.0250647
703.1	Ingrowing nail	308	63212	1.30402	1.03325	1.64575	0.0253875
446.9	Arteritis NOS	412	58296	1.254	1.02774	1.53008	0.0257799
297.1	Suicidal ideation	299	50240	0.750735	0.583207	0.966385	0.0260538
289.5	Diseases of spleen	247	56391	0.725945	0.547436	0.962663	0.026131
279	Disorders involving the immune mechanism	476	57608	1.23881	1.0256	1.49635	0.0262605
578.9	Hemorrhage of gastrointestinal tract	1070	57729	0.861812	0.755678	0.982852	0.0265576
346.1	Nonspecific abnormal findings on radiological and other examination of skull and head	232	55315	0.729689	0.55183	0.964874	0.0270454
619.4	Noninflammatory disorders of vagina	272	64676	0.753758	0.585675	0.970079	0.028093
595	Hydronephrosis	403	63986	0.783938	0.630818	0.974224	0.0281258
433.8	Late effects of cerebrovascular disease	603	61380	0.822228	0.690124	0.97962	0.0284934
585.34	Chronic Kidney Disease, Stage IV	1877	52699	0.892239	0.805579	0.98822	0.0287194
594	Urinary calculus	265	63986	0.737999	0.561702	0.969628	0.0291495
575.1	Cholangitis	342	62097	1.27807	1.02373	1.5956	0.0302231
961.1	Poisoning/allergy of sulfonamides	333	61280	1.27708	1.02289	1.59444	0.0307845
947	Urticaria	640	58793	1.19272	1.01594	1.40026	0.0313058
585.3	Chronic renal failure [CKD]	3224	52699	0.916975	0.84698	0.992754	0.0323942
727.1	Synovitis and tenosynovitis	1425	53989	1.12924	1.01024	1.26226	0.0324168
573.2	Liver replaced by transplant	929	51327	0.854937	0.739491	0.988406	0.0342121
456	Chronic venous insufficiency [CVI]	348	58250	1.26394	1.01619	1.57209	0.0353555
276.14	Hypopotassemia	2614	53037	0.913582	0.839659	0.994012	0.0357724
574.2	Calculus of bile duct	259	62097	0.750198	0.572285	0.983422	0.0374305
740	Osteoarthrosis	422	54094	1.23553	1.01166	1.50896	0.0381158
939	Atopic/contact dermatitis due to other or unspecified	1594	58793	1.11745	1.00568	1.24164	0.0388977
202.2	Non-Hodgkins lymphoma	334	64971	0.778825	0.613948	0.987981	0.0394337
428.1	Congestive heart failure (CHF) NOS	1902	59735	0.902049	0.817037	0.995907	0.0412289
586	Other disorders of the kidney and ureters	2047	52699	0.903656	0.81964	0.996284	0.0418725
480.1	Bacterial pneumonia	572	58225	0.830092	0.69377	0.9932	0.0418964
286.7	Other and unspecified coagulation defects	1624	56839	1.11337	1.00389	1.2348	0.0420067
389.1	Sensorineural hearing loss	1088	63254	0.872625	0.764815	0.995631	0.042859
599.3	Dysuria	1804	56571	1.10785	1.00325	1.22336	0.0429601
599.4	Urinary incontinence	1052	56571	0.873629	0.765508	0.99702	0.0450412
994.2	Sepsis	2131	63658	0.909828	0.828964	0.99858	0.0465998
994.21	Septic shock	871	63658	0.863456	0.747179	0.997827	0.0466488
216	Benign neoplasm of skin	1197	63744	1.13174	1.00183	1.27849	0.0466519
350.2	Abnormality of gait	889	62217	1.15221	1.00157	1.32551	0.0474881
290.2	Delirium due to conditions classified elsewhere	465	58152	0.818153	0.670558	0.998236	0.0479973
289.4	Lymphadenitis	1348	56391	1.11969	0.99961	1.2542	0.0507882
443.9	Peripheral vascular disease, unspecified	779	58296	1.16227	0.9994	1.35168	0.0509134
573.4	Acute and subacute necrosis of liver	538	51327	0.833193	0.693692	1.00075	0.0509384
340.1	Migrain with aura	531	57789	0.836053	0.697651	1.00191	0.0524619
508	Pulmonary collapse; interstitial and compensatory emphysema	3790	54807	0.931223	0.866492	1.00079	0.052563
592.11	Acute cystitis	579	56287	1.18013	0.998075	1.3954	0.052689
278.4	Abnormal weight gain	349	59721	1.24011	0.997167	1.54224	0.0530523
38	Septicemia	1986	64266	0.909636	0.826176	1.00153	0.0537409
395.2	Nonrheumatic aortic valve disorders	909	59759	1.14715	0.997561	1.31918	0.0541356
588.1	Renal osteodystrophy	1911	52699	0.905857	0.818853	1.0021	0.0549592
447	Other disorders of arteries and arterioles	307	58296	1.2546	0.993818	1.58381	0.0564124
575.8	Other disorders of biliary tract	605	62097	0.844196	0.708853	1.00538	0.0574586
276.1	Electrolyte imbalance	430	53037	0.817613	0.664131	1.00656	0.0576543
348.9	Other conditions of brain, NOS	585	55315	0.843377	0.70713	1.00588	0.058114
555.1	Regional enteritis	346	55954	1.23711	0.992647	1.54179	0.0581853
304	Adjustment reaction	1114	50240	0.884567	0.778262	1.00539	0.0604276
41.2	Streptococcus infection	780	66091	0.863445	0.740477	1.00684	0.0610546
389.2	Conductive hearing loss	200	63254	0.751846	0.554076	1.02021	0.0670218
394.1	Mitral valve stenosis and aortic valve stenosis	217	59759	1.29432	0.981638	1.70659	0.0674545
681.3	Cellulitis and abscess of arm/hand	357	60563	0.807846	0.642059	1.01644	0.0686321
452	Other venous embolism and thrombosis	1347	58250	0.897061	0.797932	1.00851	0.0690265
276.6	Fluid overload	2475	53037	0.921956	0.844609	1.00638	0.0691206
801	Fracture of ankle and foot	698	62509	0.862647	0.734833	1.01269	0.0709421
288.11	Neutropenia	851	56391	1.13814	0.987666	1.31153	0.0737015
788	Syncope and collapse	1909	63614	0.914643	0.82918	1.00891	0.0746405
763	Thoracic or lumbosacral neuritis or radiculitis, unspecified	1605	61114	0.907298	0.815192	1.00981	0.0748757
654.1	Abnormality of organs and soft tissues of pelvis complicating pregnancy, childbirth, or the puerperium	258	66529	0.790773	0.610401	1.02445	0.0755421
345.12	Partial epilepsy	319	55315	0.804087	0.632131	1.02282	0.0756974
555.2	Ulcerative colitis	305	55954	1.2379	0.977528	1.56762	0.0765021
527.7	Disturbance of salivary secretion	230	64219	1.26823	0.9735	1.65218	0.0782445
279.1	Immunity deficiency	2084	57608	1.08632	0.990595	1.1913	0.0785407
355.1	Chronic pain syndrome	1384	59437	1.10427	0.988377	1.23374	0.0795474
578.2	Blood in stool	1291	57729	0.899311	0.798702	1.01259	0.0795594
276.5	Hypovolemia	2458	53037	0.925564	0.847705	1.01057	0.0844599
288	Diseases of white blood cells	528	56391	0.848356	0.70374	1.02269	0.0845805
710.12	Chronic osteomyelitis	240	55595	1.2666	0.967886	1.6575	0.0850427
427.12	Paroxysmal ventricular tachycardia	421	52160	0.830688	0.672123	1.02666	0.0860685
281.12	Other vitamin B12 deficiency anemia	429	51617	1.18786	0.975423	1.44656	0.086811
172.1	Melanomas of skin, dx or hx	477	62943	1.18229	0.97526	1.43326	0.0882067
271.3	Intestinal disaccharidase deficiencies and disaccharide malabsorption	339	66564	0.818383	0.649335	1.03144	0.089551
960.2	Allergy/adverse effect of penicillin	436	61280	1.18492	0.972918	1.44311	0.0916007
250.14	Type 1 diabetes with neurological manifestations	259	55359	0.791132	0.602343	1.03909	0.0921198
586.4	Stricture/obstruction of ureter	256	52699	0.783714	0.589874	1.04125	0.0927348
614.52	Vaginitis and vulvovaginitis	452	64654	0.845464	0.694827	1.02876	0.0935827
573	Other disorders of liver	1359	51327	0.905463	0.806191	1.01696	0.0937073
588	Disorders resulting from impaired renal function	284	52699	0.80332	0.619451	1.04177	0.0986461
458.9	Hypotension NOS	2444	60224	0.929332	0.851499	1.01428	0.10053
290.1	Dementias	512	58152	0.855134	0.70717	1.03406	0.106419
198.4	Secondary malignant neoplasm of liver	255	62906	0.805522	0.617696	1.05046	0.110362
165.1	Cancer of bronchus; lung	351	66753	1.19362	0.960421	1.48343	0.110519
560.1	Paralytic ileus	341	55954	0.824513	0.650493	1.04509	0.110626
172.3	Carcinoma in situ of skin	220	62943	1.25468	0.948726	1.6593	0.111629
174.11	Malignant neoplasm of female breast	450	64275	1.16632	0.96483	1.4099	0.111835
54	Herpes simplex	451	66266	1.16835	0.964202	1.41573	0.112296
704.1	Alopecia	559	63212	1.14721	0.967901	1.35975	0.113247
727.4	Ganglion and cyst of synovium, tendon, and bursa	309	53989	1.20597	0.956152	1.52107	0.113787
474.2	Chronic tonsillitis and adenoiditis	234	55204	0.798493	0.6035	1.05649	0.115183
698	Pruritus and related conditions	792	65081	1.12416	0.971784	1.30043	0.115287
916	Contusion	895	64369	0.892603	0.774728	1.02841	0.115882
577.3	Cyst and pseudocyst of pancreas	228	65625	1.2358	0.945161	1.61581	0.121693
345.1	Epilepsy	244	55315	0.806005	0.612403	1.06081	0.123856
276.12	Hyposmolality and/or hyponatremia	2108	53037	0.929413	0.846287	1.0207	0.125687
610.1	Cystic mastopathy	433	62614	0.85661	0.702413	1.04466	0.126379
737.3	Kyphoscoliosis and scoliosis	347	62080	0.839401	0.670606	1.05068	0.126419
505	Other pulmonary inflamation or edema	376	54807	0.841793	0.674756	1.05018	0.126976
599	Other symptoms/disorders or the urinary system	343	56571	0.833822	0.659738	1.05384	0.128244
703	Diseases of nail, NOS	256	63212	1.21727	0.943035	1.57125	0.131133
840.3	Joint/ligament sprain	588	62021	0.874094	0.733871	1.04111	0.131451
112	Candidiasis	1253	61015	1.09381	0.973142	1.22945	0.132706
627.3	Postmenopausal atrophic vaginitis	682	59735	1.12851	0.963748	1.32143	0.133247
381.11	Suppurative and unspecified otitis media	382	62727	0.847113	0.681839	1.05245	0.134037
512.1	Wheezing	491	47221	0.864823	0.714627	1.04659	0.135656
729	Other disorders of soft tissues	1173	53989	1.09625	0.971052	1.23759	0.137484
427.5	Arrhythmia (cardiac) NOS	2212	52160	0.932529	0.850357	1.02264	0.137733
433.21	Cerebral artery occlusion, with cerebral infarction	1059	61380	0.90653	0.795766	1.03271	0.139971
275.6	Hypercalcemia	580	62058	0.876776	0.736224	1.04416	0.140152
269	Proteinuria	2434	61308	1.06733	0.978506	1.16423	0.141592
600	Hyperplasia of prostate	824	64915	1.12899	0.959792	1.328	0.143037
532	Dysphagia	2637	51449	1.06361	0.978787	1.15577	0.14586
357	Inflammatory and toxic neuropathy	1833	60387	1.07508	0.974968	1.18548	0.146592
244.1	Secondary hypothyroidism	547	58047	1.13744	0.955349	1.35424	0.147948
286.9	Abnormal coagulation profile	228	56839	1.2208	0.931545	1.59988	0.148165
503	Pulmonary congestion and hypostasis	1063	54807	0.907749	0.796125	1.03502	0.148239
724.8	Other symptoms referable to back	201	56935	0.802099	0.594036	1.08304	0.150051
250.41	Impaired fasting glucose	397	55359	0.854858	0.690189	1.05882	0.150862
287.32	Secondary thrombocytopenia	474	56839	0.865493	0.710474	1.05434	0.151412
573.6	Nonspecific elevation of levels of transaminase or lactic acid dehydrogenase [LDH]	479	51327	1.14678	0.950411	1.38373	0.152932
117	Mycoses	262	61015	0.823357	0.629538	1.07685	0.155798
735	Acquired foot deformities	338	62080	1.17672	0.939253	1.47423	0.157055
327.3	Sleep apnea	1055	56030	0.907495	0.793326	1.03809	0.157066
536.8	Dyspepsia and other specified disorders of function of stomach	395	60102	1.15902	0.943434	1.42387	0.159888
367.1	Myopia	636	64289	1.12542	0.953725	1.32802	0.161813
573.3	Hepatomegaly	263	51327	0.830559	0.639984	1.07788	0.162699
365	Glaucoma	867	62493	0.900667	0.7773	1.04361	0.163922
292.1	Aphasia/speech disturbance	499	58152	0.874063	0.723046	1.05662	0.164264
415.11	Pulmonary embolism and infarction, acute	642	59285	1.12239	0.953709	1.32091	0.164654
509.2	Respiratory insufficiency	780	54807	1.11166	0.956455	1.29204	0.16768
720	Spinal stenosis	652	56935	0.889461	0.752674	1.05111	0.169148
41.11	Methicillin sensitive Staphylococcus aureus	480	66588	0.87203	0.717308	1.06012	0.16941
627.2	Symptomatic menopause	866	59735	0.904577	0.783423	1.04447	0.171629
359.2	Myopathy	993	60387	1.09604	0.960775	1.25035	0.172387
475	Chronic sinusitis	1415	55204	0.923979	0.824396	1.03559	0.174169
53	Herpes zoster	410	66178	1.14998	0.938662	1.40886	0.177352
727	Other disorders of synovium, tendon, and bursa	258	53989	1.19146	0.922968	1.53806	0.178727
803.2	Fracture of radius and ulna	530	62509	0.883046	0.736297	1.05904	0.179808
189.11	Malignant neoplasm of kidney, except pelvis	205	66699	0.811104	0.597244	1.10154	0.180023
530.11	GERD	5413	51449	1.04285	0.980794	1.10884	0.180089
172.2	Other non-epithelial cancer of skin	458	62943	1.14521	0.939001	1.39671	0.180693
368.9	Subjective visual disturbances	332	63403	1.16561	0.931057	1.45925	0.181277
285.2	Anemia of chronic disease	695	51617	1.11353	0.950595	1.3044	0.18277
530.9	Heartburn	201	51449	0.815626	0.604217	1.101	0.183059
577	Diseases of pancreas	371	65625	0.862423	0.691657	1.07535	0.188605
455	Hemorrhoids	1175	58250	0.920227	0.811414	1.04363	0.195376
513.4	Hyperventilation	380	64282	0.866476	0.697373	1.07658	0.195723
272	Disorders of lipoid metabolism	586	54057	0.886214	0.737506	1.06491	0.197414
199	Neoplasm of uncertain behavior	879	62906	0.910209	0.788732	1.0504	0.197998
246	Other disorders of thyroid	341	58047	1.15541	0.92628	1.44123	0.200209
313.1	Attention deficit hyperactivity disorder	314	65329	0.854319	0.671225	1.08736	0.200739
567	Peritonitis and retroperitoneal infections	646	61083	0.89588	0.756853	1.06045	0.20129
766	Neuralgia, neuritis, and radiculitis NOS	841	61114	1.09783	0.951271	1.26698	0.201711
797	Shock	887	65299	0.911606	0.790846	1.05081	0.201787
628	Ovarian cyst	598	59735	1.11396	0.943462	1.31527	0.202899
722.1	Displacement of intervertebral disc	642	56935	0.896151	0.756735	1.06125	0.203754
281.9	Deficiency anemias	279	51617	1.17173	0.917344	1.49665	0.204399
550.1	Inguinal hernia	327	62525	0.845865	0.65316	1.09543	0.204428
701	Other hypertrophic and atrophic conditions of skin	371	63326	1.14668	0.926604	1.41903	0.208074
626	Disorders of menstruation and other abnormal bleeding from female genital tract	387	59735	0.874591	0.709378	1.07828	0.209684
411.4	Coronary atherosclerosis	2617	58144	0.945257	0.865653	1.03218	0.209725
292.3	Memory loss	941	58152	0.915938	0.798081	1.0512	0.211487
558	Noninfectious gastroenteritis	940	55954	1.09043	0.951692	1.24939	0.212451
420.3	Endocarditis	256	63340	1.17695	0.910424	1.5215	0.213625
290.11	Alzheimer's disease	203	58152	0.82929	0.616041	1.11636	0.217114
416	Cardiomegaly	2192	59285	1.05941	0.966338	1.16145	0.218635
368.2	Diplopia and disorders of binocular vision	343	63403	0.867031	0.690315	1.08898	0.21984
740.1	Osteoarthritis; localized	586	54094	1.11591	0.93616	1.33017	0.221018
70.9	Hepatitis NOS	543	65646	1.11706	0.935509	1.33385	0.221207
327.41	Organic or persistent insomnia	394	56030	1.13614	0.92485	1.39571	0.224051
593.2	Microscopic hematuria	565	56287	1.11411	0.935873	1.32629	0.224417
303.4	Somatoform disorder	233	50240	0.844845	0.641972	1.11183	0.228828
592.1	Cystitis	231	56287	1.17737	0.902274	1.53634	0.229131
723	Other disorders of cervical region	402	56935	0.879917	0.713445	1.08523	0.23186
496.2	Chronic bronchitis	262	58569	0.853326	0.657927	1.10676	0.2319
741	Symptoms and disorders of the joints	929	58134	0.918951	0.799715	1.05596	0.233252
681.7	Cellulitis and abscess of trunk	446	60563	1.12548	0.924988	1.36942	0.237614
550.2	Diaphragmatic hernia	1072	62525	1.0794	0.950733	1.22547	0.238073
539	Bariatric surgery	238	67012	0.848679	0.645264	1.11622	0.240564
946	Anaphylactic shock NOS	229	58793	1.17566	0.89654	1.54167	0.241903
208	Benign neoplasm of colon	1607	62481	0.936798	0.839552	1.04531	0.242989
594.3	Calculus of ureter	296	63986	1.15408	0.907194	1.46815	0.243251
480	Pneumonia	2812	58225	0.952599	0.877916	1.03364	0.243701
327.71	Restless legs syndrome	651	56030	1.09991	0.936157	1.2923	0.246926
707.2	Chronic ulcer of leg or foot	565	65112	1.10864	0.930261	1.32123	0.249191
252.1	Hyperparathyroidism	521	61659	0.898352	0.74834	1.07844	0.250171
580.12	Non-proliferative glomerulonephritis	224	52699	1.17783	0.890318	1.55819	0.251661
761	Cervicalgia	2997	61401	1.04665	0.968002	1.13169	0.252625
789	Nausea and vomiting	3940	59385	0.960546	0.896474	1.0292	0.253077
293.1	Swelling, mass, or lump in head and neck [Space-occupying lesion, intracranial NOS]	658	64875	0.909542	0.772257	1.07123	0.256061
841	Sprains and strains of back and neck	394	62021	0.883519	0.713249	1.09444	0.256867
615	Endometriosis	206	64654	1.17258	0.888606	1.5473	0.260482
263	Other nutritional deficiency	250	54140	0.856229	0.653363	1.12208	0.260559
433.6	Acute, but ill-defined cerebrovascular disease	307	61380	0.869811	0.682146	1.1091	0.260645
425.1	Primary/intrinsic cardiomyopathies	797	63340	0.916763	0.787864	1.06675	0.260947
747.11	Cardiac shunt/ heart septal defect	263	65618	0.862771	0.6663	1.11718	0.262897
479	Other upper respiratory disease	1319	55204	0.935391	0.831833	1.05184	0.264547
772	Symptoms of the muscles	293	59921	0.87009	0.681242	1.11129	0.26497
452.2	Deep vein thrombosis [DVT]	1002	58250	1.07745	0.944506	1.22911	0.266882
702.1	Actinic keratosis	971	63459	1.08177	0.941345	1.24314	0.267891
327	Sleep disorders	1117	56030	1.07296	0.947116	1.21553	0.268557
579	Other symptoms involving abdomen and pelvis	1332	57729	0.936676	0.833826	1.05221	0.270301
741.3	Difficulty in walking	859	58134	1.0838	0.939095	1.25081	0.271069
574.1	Cholelithiasis	971	62097	0.92586	0.807055	1.06215	0.271589
625	Pain and other symptoms associated with female genital organs	532	64480	0.905138	0.756466	1.08303	0.276279
528	Diseases of the oral soft tissues, excluding lesions specific for gingiva and tongue	279	64219	1.14428	0.896506	1.46053	0.279025
519.9	Symptoms involving respiratory system and other chest symptoms	862	63463	0.923609	0.799799	1.06658	0.279179
562.2	Diverticulitis	304	55954	1.1379	0.899423	1.43962	0.281652
285.21	Anemia in chronic kidney disease	2132	51617	0.948951	0.862556	1.044	0.28198
464	Acute sinusitis	1607	57078	1.06028	0.952144	1.18071	0.286189
850	Hemorrhage or hematoma complicating a procedure	398	61844	0.889623	0.717445	1.10312	0.286555
257.1	Testicular hypofunction	342	61659	0.86869	0.669873	1.12652	0.288418
626.13	Irregular menstrual cycle	466	59735	1.10803	0.916648	1.33937	0.288971
963.1	Antineoplastic and immunosuppressive drugs causing adverse effects	321	61280	1.13186	0.899607	1.42407	0.290474
516.1	Hemoptysis	460	66366	1.11014	0.91428	1.34797	0.291387
80	Postoperative infection	358	66495	0.88597	0.706706	1.11071	0.293865
386.2	Peripheral or central vertigo	356	61009	0.888243	0.71087	1.10987	0.297062
550.4	Umbilical hernia	349	62525	0.882677	0.698054	1.11613	0.297253
275.3	Disorders of magnesium metabolism	643	62058	0.915128	0.774431	1.08139	0.297722
368	Visual disturbances	616	63403	0.914419	0.772278	1.08272	0.299296
427.22	Atrial flutter	765	52160	1.08455	0.929119	1.26598	0.303741
415.21	Primary pulmonary hypertension	452	59285	1.10516	0.912621	1.33832	0.30593
764	Sciatica	1101	61114	1.0674	0.941881	1.20965	0.306823
250.25	Diabetes type 2 with peripheral circulatory disorders	358	55359	0.888603	0.707562	1.11597	0.3096
280.2	Iron deficiency anemia secondary to blood loss (chronic)	690	51617	1.08497	0.926914	1.26998	0.310004
427.42	Cardiac arrest	247	52160	0.870787	0.664532	1.14106	0.315758
442.1	Aortic aneurysm	209	58296	1.15858	0.868387	1.54576	0.316986
710	Osteomyelitis, periostitis, and other infections involving bone	238	55595	1.14637	0.876645	1.49909	0.318238
211	Benign neoplasm of other parts of digestive system	362	64505	1.11547	0.899498	1.38331	0.319588
454.11	Varicose veins of lower extremity, symptomtic	235	58250	0.870876	0.662586	1.14464	0.321521
389.4	Tinnitus	566	63254	1.09145	0.917024	1.29906	0.324623
427.3	Other specified cardiac dysrhythmias	1289	52160	0.941885	0.835617	1.06167	0.326956
459.9	Circulatory disease NEC	348	60224	0.892647	0.709823	1.12256	0.331424
389	Hearing loss	762	63254	0.926803	0.794665	1.08091	0.332759
577.1	Acute pancreatitis	406	65625	0.902348	0.732018	1.11231	0.33568
426	Cardiac conduction disorders	582	52160	0.91835	0.770451	1.09464	0.341751
379.9	Pain, swelling or discharge of eye	203	60395	0.867869	0.647411	1.1634	0.343237
537	Other disorders of stomach and duodenum	1442	60102	0.94724	0.846594	1.05985	0.344271
571.5	Other chronic nonalcoholic liver disease	3378	51327	0.964834	0.895762	1.03923	0.344855
578.8	Hemorrhage of rectum and anus	538	57729	0.916283	0.763149	1.10014	0.348725
195.1	Malignant neoplasm, other	317	62906	1.11655	0.886531	1.40625	0.348925
594.1	Calculus of kidney	1177	63986	1.06025	0.937618	1.19892	0.350878
710.19	Unspecified osteomyelitis	352	55595	1.11244	0.887745	1.39401	0.354629
418	Nonspecific chest pain	5333	55715	1.02918	0.967622	1.09466	0.360662
743.9	Osteopenia or other disorder of bone and cartilage	1205	60238	1.05856	0.936452	1.1966	0.362782
251	Other disorders of pancreatic internal secretion	253	61659	0.882827	0.673434	1.15733	0.366937
800.3	Fracture of tibia and fibula	261	62509	0.887111	0.683779	1.15091	0.367145
200	Myeloproliferative disease	416	64971	0.910329	0.741451	1.11767	0.369517
401.21	Hypertensive heart disease	1886	49912	0.95361	0.859446	1.05809	0.370525
960.1	Adverse effects of antibacterials (not penicillins)	416	61280	1.0967	0.896019	1.34233	0.370676
427.21	Atrial fibrillation	1998	52160	1.04595	0.947765	1.15431	0.371705
501	Pneumonitis due to inhalation of food or vomitus	376	54807	0.905985	0.727733	1.1279	0.37709
743.2	Pathologic fracture	278	60238	1.11575	0.874303	1.42387	0.378686
352.1	Trigeminal nerve disorders [CN5]	242	59437	0.887863	0.680821	1.15787	0.379959
275.53	Disorders of phosphorus metabolism	709	62058	0.930667	0.792321	1.09317	0.381517
721.1	Spondylosis without myelopathy	2276	56935	0.960264	0.876454	1.05209	0.384181
458.1	Orthostatic hypotension	662	60224	1.07421	0.913888	1.26266	0.385352
428.4	Heart failure with preserved EF [Diastolic heart failure]	1392	59735	1.05147	0.93823	1.17838	0.387971
782.3	Edema	3373	59443	1.03331	0.958976	1.11341	0.38964
797.1	Cardiogenic shock	282	65299	0.895066	0.694983	1.15275	0.390459
289	Other diseases of blood and blood-forming organs	399	56391	1.09353	0.890747	1.34248	0.392878
433.31	Transient cerebral ischemia	850	61380	1.06394	0.921271	1.22869	0.398845
695.7	Prurigo and Lichen	222	57794	1.12623	0.85442	1.48451	0.398918
250.3	Insulin pump user	579	55359	0.925775	0.773862	1.10751	0.39902
930	Allergic reaction to food	219	58793	1.12553	0.854227	1.48299	0.400721
278.11	Morbid obesity	1406	59721	0.953246	0.851856	1.0667	0.403979
717	Polymyalgia Rheumatica	369	66662	0.912257	0.734935	1.13236	0.404979
681	Superficial cellulitis and abscess	686	60563	0.933729	0.793541	1.09868	0.408733
401.1	Essential hypertension	8089	49912	0.978282	0.927993	1.0313	0.414803
260.2	severe protein-calorie malnutrition	767	54140	0.938535	0.805541	1.09349	0.415833
687.4	Disturbance of skin sensation	2429	55889	0.964833	0.884745	1.05217	0.418097
871	Open wounds of extremities	407	63825	0.918748	0.746016	1.13148	0.425148
965	Poisoning by analgesics, antipyretics, and antirheumatics	346	61280	1.09207	0.875288	1.36255	0.435304
277	Other disorders of metabolism	435	64710	0.922193	0.752176	1.13064	0.435943
809	Fracture of unspecified bones	208	62509	0.890048	0.663064	1.19473	0.438062
79	Viral infection	794	64797	0.942034	0.809993	1.0956	0.43833
613.5	Mastodynia	543	64896	1.07024	0.899927	1.27278	0.442717
575.2	Obstruction of bile duct	344	62097	0.914222	0.725903	1.1514	0.446017
530.1	Esophagitis, GERD and related diseases	358	51449	1.08826	0.874254	1.35466	0.448988
509.1	Respiratory failure	3183	54807	0.970906	0.899214	1.04831	0.450599
564	Functional digestive disorders	399	55954	1.0826	0.880518	1.33106	0.451507
591	Urinary tract infection	3818	56287	1.02717	0.957391	1.10203	0.45517
772.2	Spasm of muscle	908	59921	0.948621	0.824755	1.09109	0.460001
858	Complication of internal orthopedic device	402	61844	0.925141	0.751797	1.13845	0.462317
371.1	Uveitis, noninfectious or NOS	396	60571	0.924707	0.748231	1.14281	0.468752
272.12	Hyperglyceridemia	275	54057	0.907823	0.698538	1.17981	0.46951
790.6	Other abnormal blood chemistry	1655	62662	1.0386	0.93719	1.15099	0.469952
198.6	Secondary malignancy of bone	256	62906	0.907633	0.697793	1.18058	0.469999
427.6	Premature beats	369	52160	1.08327	0.871839	1.34598	0.470296
369.5	Conjunctivitis, infectious	595	60571	1.06444	0.898287	1.26132	0.47078
174	Breast cancer	268	64275	1.09427	0.856581	1.39792	0.470898
722.8	Postlaminectomy syndrome	306	56935	1.09102	0.860648	1.38305	0.471608
249	Secondary diabetes mellitus	500	55359	0.932724	0.77103	1.12833	0.473366
447.7	Aortic ectasia	273	58296	1.09872	0.849207	1.42156	0.473775
381.2	Eustachian tube disorders	640	62727	0.941405	0.797692	1.11101	0.474953
374.6	Dermatochalasis	405	60571	1.07809	0.877066	1.32518	0.475148
327.1	Hypersomnia	362	56030	1.08106	0.871718	1.34069	0.477829
260.6	Anorexia	320	54140	0.917932	0.723943	1.1639	0.479597
854	Complications of cardiac/vascular device, implant, and graft	713	61844	1.058	0.903173	1.23936	0.48492
568	Other disorders of peritoneum	201	61083	0.900147	0.668092	1.2128	0.489191
655	Known or suspected fetal abnormality affecting management of mother	535	66281	1.06446	0.891487	1.27099	0.48993
967	Adverse effects of sedatives or other central nervous system depressants and anesthetics	439	61280	0.932474	0.763453	1.13891	0.493223
251.1	Hypoglycemia	395	52291	0.929662	0.75347	1.14705	0.49632
274.11	Gouty arthropathy	791	64562	1.05426	0.905379	1.22763	0.496323
624.9	stress incontinence, female	386	64480	0.931243	0.756058	1.14702	0.502887
41.12	Methicillin resistant Staphylococcus aureus	463	66569	1.06819	0.880672	1.29563	0.503
840.2	Rotator cuff (capsule) sprain	257	62021	1.0909	0.842882	1.4119	0.508526
480.11	Pneumococcal pneumonia	349	58225	1.0761	0.862356	1.34283	0.516191
681.5	Cellulitis and abscess of leg, except foot	834	60563	1.04912	0.9075	1.21284	0.516901
277.4	Disorders of bilirubin excretion	245	64710	0.914346	0.694873	1.20314	0.52254
819	Skull and face fracture and other intercranial injury	274	66139	0.920056	0.710336	1.19169	0.527861
427.9	Palpitations	2182	52160	1.02997	0.939652	1.12896	0.528302
41.1	Staphylococcus infections	421	66510	0.935917	0.761158	1.1508	0.529975
365.1	Open-angle glaucoma	540	62493	0.943177	0.785371	1.13269	0.531162
339	Other headache syndromes	3497	57789	0.976827	0.907321	1.05166	0.533576
426.91	Cardiac pacemaker in situ	281	52160	0.92297	0.715482	1.19063	0.53724
804	Fracture of hand or wrist	418	62509	0.937266	0.762544	1.15202	0.538216
702.2	Seborrheic keratosis	1336	63459	1.03797	0.921467	1.16921	0.539522
805	Fracture of vertebral column without mention of spinal cord injury	674	62509	0.950963	0.809711	1.11686	0.539962
242	Thyrotoxicosis with or without goiter	300	58047	1.07683	0.849596	1.36483	0.540465
401.3	Other hypertensive complications	1149	49912	1.04025	0.916648	1.18052	0.540897
338.1	Acute pain	3446	55405	1.02306	0.950389	1.10129	0.544218
428.2	Heart failure NOS	903	59735	0.957513	0.831622	1.10246	0.54606
255.21	Glucocorticoid deficiency	475	61659	0.942493	0.776845	1.14346	0.548119
472	Chronic pharyngitis and nasopharyngitis	790	55204	1.04657	0.901457	1.21504	0.550033
285.1	Acute posthemorrhagic anemia	2063	51617	0.971378	0.882932	1.06868	0.551041
575.7	Other disorders of gallbladder	280	62097	0.926264	0.719995	1.19163	0.551212
642	Hypertension complicating pregnancy, childbirth, and the puerperium	234	66889	1.08335	0.831369	1.41169	0.553388
395.6	Heart valve replaced	325	59759	1.07248	0.850815	1.35189	0.553619
496.1	Emphysema	505	58569	1.05732	0.878172	1.27301	0.556247
180.3	Cervical intraepithelial neoplasia [CIN] [Cervical dysplasia]	240	63658	1.08106	0.833694	1.40182	0.556567
414	Other forms of chronic heart disease	1313	58144	1.03569	0.921376	1.16419	0.556746
362.4	Retinal vascular changes and abnomalities	213	62080	0.917478	0.687635	1.22415	0.558287
531.2	Gastric ulcer	271	64823	0.928126	0.721867	1.19332	0.560783
681.2	Cellulitis and abscess of face/neck	210	60563	0.91727	0.685633	1.22716	0.5609
317.11	Alcoholic liver damage	1048	58715	0.961311	0.841324	1.09841	0.561857
285.22	Anemia in neoplastic disease	500	51617	1.05606	0.877704	1.27066	0.563329
379.1	Scleritis and episcleritis	226	60395	0.922395	0.699108	1.217	0.567833
611.1	Abnormal mammogram	1018	62614	0.963431	0.847643	1.09503	0.568485
315	Develomental delays and disorders	243	65329	0.92388	0.703577	1.21316	0.568908
705.8	Hyperhidrosis	220	63138	1.08229	0.820656	1.42732	0.575429
550.5	Ventral hernia	346	62525	0.93718	0.746605	1.1764	0.575914
596	Other disorders of bladder	209	64150	0.921098	0.688266	1.23269	0.580379
429.3	Symptoms involving cardiovascular system	524	59735	0.949822	0.790704	1.14096	0.582101
735.3	Hallux valgus (Bunion)	497	62080	1.05295	0.875339	1.26659	0.584112
195	Cancer, suspected or other	461	62906	0.946795	0.77841	1.1516	0.584238
286.2	Encounter for long-term (current) use of anticoagulants	825	56839	1.04228	0.89843	1.20915	0.584752
260.3	Adult failure to thrive	506	54140	1.05296	0.874625	1.26766	0.585694
949	Allergies, other	613	58793	1.04705	0.886339	1.2369	0.588655
198	Secondary malignant neoplasm	333	62906	1.06411	0.848556	1.33441	0.590556
8.52	Intestinal infection due to C. difficile	558	66593	1.04891	0.880626	1.24934	0.592536
655.1	Abnormality in fetal heart rate or rhythm	279	66281	0.935539	0.731922	1.1958	0.594666
557	Intestinal malabsorption (non-celiac)	205	55954	0.925157	0.693442	1.2343	0.596895
509.8	Dependence on respirator [Ventilator] or supplemental oxygen	768	54807	1.04101	0.895686	1.2099	0.600357
751.21	Cystic kidney disease	205	65271	1.08116	0.806341	1.44965	0.602006
262	Mineral deficiency NEC	368	54140	1.05839	0.854901	1.3103	0.602438
198.2	Secondary malignancy of respiratory organs	296	62906	1.06497	0.838403	1.35277	0.606007
599.9	Other abnormality of urination	938	56571	0.964011	0.838077	1.10887	0.607844
371.2	Conjunctivitis, noninfectious	265	60571	1.06809	0.828546	1.3769	0.611158
721.2	Spondylosis with myelopathy	273	56935	0.936549	0.727124	1.20629	0.61171
292.11	Aphasia	222	58152	0.930094	0.70258	1.23128	0.612622
535.8	Other specified gastritis	224	60102	0.928907	0.697814	1.23653	0.613352
735.21	Hammer toe (acquired)	467	62080	1.05079	0.866407	1.27441	0.614775
585.4	Chronic kidney disease, Stage I or II	1638	52699	1.02754	0.923766	1.14297	0.616988
510	Other diseases of lung	2477	61696	1.02186	0.938023	1.11319	0.620551
275.1	Disorders of iron metabolism	222	62058	0.93072	0.700014	1.23746	0.621305
415.2	Chronic pulmonary heart disease	1596	59285	1.0266	0.92429	1.14023	0.624068
327.32	Obstructive sleep apnea	3252	56030	0.980925	0.907689	1.06007	0.626624
585.31	Renal dialysis	680	52699	0.959148	0.810416	1.13518	0.62755
697	Sarcoidosis	321	57794	0.943844	0.743769	1.19774	0.634435
386.9	Dizziness and giddiness (Light-headedness and vertigo)	2459	61009	0.979683	0.898308	1.06843	0.64268
509.3	Pulmonary insufficiency or respiratory failure following trauma and surgery	568	54807	0.959089	0.802729	1.1459	0.645485
440.9	Atherosclerosis of aorta	268	58296	1.06028	0.822897	1.36614	0.650812
512.9	Other dyspnea	4611	47221	0.984986	0.922347	1.05188	0.651812
626.12	Excessive or frequent menstruation	583	59735	0.961592	0.80966	1.14203	0.655333
473.4	Voice disturbance	805	55204	0.967074	0.834751	1.12037	0.655614
411.3	Angina pectoris	764	58144	1.0357	0.887054	1.20927	0.657175
840	Sprains and strains	1381	62021	0.97485	0.869756	1.09264	0.661622
38.2	Gram positive septicemia	388	66729	1.04838	0.847684	1.29659	0.662991
185	Cancer of prostate	222	64915	0.933526	0.6822	1.27744	0.667304
686	Other local infections of skin and subcutaneous tissue	627	60563	1.03703	0.878139	1.22468	0.66825
287.3	Thrombocytopenia	2333	56839	0.980787	0.897229	1.07213	0.669352
512.7	Shortness of breath	5936	47221	1.01293	0.954725	1.07468	0.670506
807	Fracture of ribs	329	62509	0.950803	0.752854	1.2008	0.671874
550.6	Incisional hernia	300	62525	0.948944	0.74262	1.21259	0.675242
289.8	Polycythemia, secondary	225	56068	0.94116	0.705728	1.25513	0.679701
580.32	Nephritis and nephropathy with pathological lesion	451	52699	0.958692	0.784446	1.17164	0.68019
366	Cataract	1168	62712	1.02693	0.904986	1.1653	0.680345
569	Other disorders of intestine	691	61083	1.03394	0.882065	1.21197	0.680474
430.2	Intracerebral hemorrhage	230	61380	0.944034	0.716831	1.24325	0.681805
440	Atherosclerosis	210	58296	0.941266	0.703928	1.25862	0.683035
726	Peripheral enthesopathies and allied syndromes	1663	53989	0.978138	0.878914	1.08856	0.685445
722.6	Degeneration of intervertebral disc	2464	56935	0.981929	0.89894	1.07258	0.685647
619.2	Disorders of uterus, NEC	215	64676	1.05815	0.804564	1.39165	0.685968
136	Other infectious and parasitic diseases	302	65623	0.951139	0.745889	1.21287	0.686274
275.51	Hypocalcemia	360	62058	1.04601	0.840862	1.3012	0.686341
411.1	Unstable angina (intermediate coronary syndrome)	537	58144	1.0387	0.863807	1.24901	0.686474
514	Abnormal findings examination of lungs	2107	62163	1.01919	0.929273	1.1178	0.686717
626.2	Dysmenorrhea	232	59735	0.946286	0.723461	1.23774	0.686931
506	Empyema and pneumothorax	725	54807	1.03204	0.883293	1.20584	0.691248
260	Protein-calorie malnutrition	1409	54140	0.977787	0.873078	1.09505	0.697484
707.1	Decubitus ulcer	438	65112	0.961196	0.786647	1.17447	0.698692
574.3	Cholecystitis without cholelithiasis	262	62097	0.95044	0.732225	1.23369	0.702496
980	Encounter for long-term (current) use of antibiotics	395	66473	0.959885	0.775318	1.18839	0.707077
350.1	Abnormal involuntary movements	1024	62217	1.02532	0.899649	1.16856	0.707756
379.2	Disorders of vitreous body	1082	60395	1.02493	0.899554	1.16778	0.711455
411.8	Other chronic ischemic heart disease, unspecified	911	58144	1.02669	0.889597	1.1849	0.71873
835	Internal derangement of knee	614	64869	1.03113	0.872174	1.21906	0.719667
514.2	Solitary pulmonary nodule	853	62163	0.974119	0.843693	1.12471	0.720687
323.8	Encephalitis, non-infectious	238	66233	1.04933	0.802908	1.37138	0.724405
859	Complication due to other implant and internal device	465	61844	0.965596	0.794661	1.1733	0.724689
371.3	Inflammation of eyelids	396	60571	0.962923	0.779385	1.18968	0.726199
292.2	Mild cognitive impairment	313	58152	1.04158	0.823244	1.31781	0.734299
228.1	Hemangioma of skin and subcutaneous tissue	216	66018	1.04964	0.792599	1.39005	0.735296
350.3	Lack of coordination	892	62217	0.976223	0.84857	1.12308	0.736442
110.11	Dermatophytosis of nail	941	61015	0.976626	0.847786	1.12505	0.743164
198.1	Secondary malignancy of lymph nodes	375	62906	1.03621	0.836212	1.28405	0.745076
337	Disorders of the autonomic nervous system	260	55315	1.04256	0.808571	1.34426	0.747899
803.1	Fracture of humerus	294	62509	0.961446	0.755956	1.22279	0.748605
560.4	Other intestinal obstruction	496	55954	1.03034	0.853934	1.2432	0.755045
476	Allergic rhinitis	2492	55204	0.9861	0.902839	1.07704	0.755786
596.5	Functional disorders of bladder	556	64150	0.972539	0.815223	1.16021	0.757091
569.2	Gastrointestinal complications	556	61083	0.972416	0.813901	1.1618	0.758009
580.2	Nephrotic syndrome without mention of glomerulonephritis	465	52699	1.03126	0.847289	1.25517	0.758821
425.2	Secondary/extrinsic cardiomyopathies	308	63340	0.963158	0.756395	1.22644	0.760774
870	Open wounds of head; neck; and trunk	269	63825	0.962034	0.74622	1.24026	0.765213
782	Symptoms involving skin and other integumentary tissue	220	59443	1.04206	0.790588	1.37352	0.769991
433.1	Occlusion and stenosis of precerebral arteries	591	61380	1.02604	0.863176	1.21964	0.770634
497	Bronchitis	486	58569	0.972555	0.806596	1.17266	0.770651
470	Septal Deviations/Turbinate Hypertrophy	811	55204	0.978095	0.842691	1.13526	0.770791
426.7	Abnormal electrocardiogram [ECG] [EKG]	304	52160	1.03572	0.817563	1.3121	0.771166
427.11	Paroxysmal supraventricular tachycardia	531	52160	0.973311	0.811012	1.16809	0.771316
440.2	Atherosclerosis of the extremities	204	58296	1.04485	0.776746	1.4055	0.771801
427.7	Tachycardia NOS	2591	52160	0.987854	0.908137	1.07457	0.7759
747.1	Cardiac congenital anomalies	351	65618	1.03254	0.823818	1.29415	0.781061
395	Heart valve disorders	270	59759	1.0364	0.803711	1.33647	0.782833
278.1	Obesity	2544	59721	0.98817	0.907475	1.07604	0.784236
481	Influenza	491	58225	1.02668	0.850103	1.23993	0.784518
579.2	Splenomegaly	1202	57729	1.01715	0.899613	1.15003	0.786119
646	Other complications of pregnancy NEC	346	66718	0.970606	0.778499	1.21012	0.790905
512.8	Cough	4103	47221	0.990409	0.92222	1.06364	0.791179
380.4	Impacted cerumen	511	65089	0.975412	0.809777	1.17493	0.793169
771.1	Swelling of limb	1427	61334	0.98516	0.88046	1.10231	0.794237
332	Parkinson's disease	203	55315	0.962052	0.716638	1.29151	0.796811
450	Noninfectious disorders of lymphatic channels	387	66613	0.972962	0.789005	1.19981	0.79768
689	Disorder of skin and subcutaneous tissue NOS	770	64670	0.980662	0.8435	1.14013	0.79948
742.9	Other derangement of joint	695	58134	0.979686	0.836004	1.14806	0.799785
599.5	Frequency of urination and polyuria	1481	56571	1.01469	0.906396	1.13592	0.8001
613.8	Other specified disorders of breast	236	64896	1.03418	0.7957	1.34414	0.80158
649	Other conditions or status of the mother complicating pregnancy, childbirth, or the puerperium	556	66330	1.02237	0.85844	1.2176	0.804045
285	Other anemias	5178	51617	1.00787	0.947211	1.07241	0.804568
564.1	Irritable Bowel Syndrome	1003	55954	0.983707	0.862603	1.12181	0.806389
371.21	Allergic conjunctivitis	582	60571	1.02186	0.857879	1.21719	0.808518
292	Neurological disorders	303	58152	1.0297	0.812419	1.3051	0.808747
274.1	Gout	1203	64562	1.01534	0.895777	1.15087	0.811741
608	Other disorders of male genital organs	241	64084	1.03601	0.772922	1.38866	0.812884
276.42	Alkalosis	278	53037	0.971154	0.755281	1.24873	0.819486
561	Symptoms involving digestive system	481	55954	1.02193	0.847996	1.23154	0.819742
605	Erectile dysfunction [ED]	523	64084	1.02442	0.8316	1.26195	0.820605
366.2	Senile cataract	2435	62712	1.01036	0.92309	1.10589	0.822982
261	Vitamin deficiency	205	54140	0.967212	0.721662	1.29631	0.823448
782.6	Pallor and flushing	211	59443	1.03086	0.780584	1.36138	0.830384
426.24	Atrioventricular block, complete	207	52160	0.969093	0.723329	1.29836	0.833377
333.1	Essential tremor	352	55315	1.02384	0.820981	1.27684	0.834323
197	Chemotherapy	582	62906	1.01864	0.856549	1.2114	0.834584
367.2	Astigmatism	321	64289	1.02453	0.811777	1.29305	0.838283
587	Kidney replaced by transpant	634	52699	1.01739	0.856324	1.20876	0.844544
800.1	Fracture of neck of femur	274	62509	0.975738	0.761616	1.25006	0.845936
81	Infection/inflammation of internal prosthetic device; implant; and graft	508	66352	0.982117	0.814584	1.1841	0.85001
571.6	Primary biliary cirrhosis	477	51327	0.982485	0.814597	1.18497	0.853367
241.1	Nontoxic uninodular goiter	609	58047	1.01569	0.859775	1.19989	0.854699
590	Pyelonephritis	530	56287	0.983651	0.821124	1.17835	0.858019
374.3	Ptosis of eyelid	286	60571	0.978144	0.765615	1.24967	0.85966
701.2	Scar conditions and fibrosis of skin	360	63326	1.01951	0.820668	1.26653	0.861428
290.3	Other persistent mental disorders due to conditions classified elsewhere	342	58152	0.980839	0.783093	1.22852	0.866253
473	Diseases of the larynx and vocal cords	334	55204	0.981017	0.783794	1.22787	0.86708
465.2	Acute pharyngitis	1224	57078	1.0104	0.894803	1.14093	0.867436
830	Dislocation	659	64869	0.986202	0.836932	1.1621	0.868213
521.1	Dental caries	721	63864	0.986854	0.842869	1.15543	0.869366
801.1	Fracture of foot	244	62509	0.978345	0.749891	1.2764	0.871814
427	Cardiac dysrhythmias	328	52160	0.981375	0.776768	1.23988	0.874768
618.1	Prolapse of vaginal walls	327	66522	0.982889	0.785823	1.22937	0.879836
765	Cervical radiculitis	860	61114	1.01066	0.876295	1.16563	0.884164
593	Hematuria	1413	56287	0.991717	0.885427	1.11077	0.885655
411.2	Myocardial infarction	1504	58144	1.00801	0.901802	1.12673	0.888306
771	Musculoskeletal symptoms referable to limbs	635	61334	1.01142	0.857698	1.1927	0.892601
382	Otalgia	533	62727	0.989081	0.827215	1.18262	0.904155
172.21	Basal cell carcinoma	620	62943	0.989972	0.834026	1.17508	0.908253
401.2	Hypertensive heart and/or renal disease	938	49912	1.00818	0.874463	1.16235	0.910628
278	Overweight, obesity and other hyperalimentation	401	59721	0.988185	0.800484	1.2199	0.911944
475.9	Postnasal drip	314	55204	0.987266	0.781557	1.24712	0.914387
270.32	Paraproteinemia	531	61308	1.00986	0.842464	1.21052	0.915488
728.7	Fasciitis	524	53989	0.9903	0.824907	1.18885	0.916735
599.2	Retention of urine	1041	56571	0.993028	0.869461	1.13416	0.917806
241	Nontoxic nodular goiter	254	58047	1.01322	0.785971	1.30618	0.919262
800	Fracture of lower limb	274	62509	0.987573	0.7678	1.27025	0.922432
365.11	Primary open angle glaucoma	317	62493	0.988585	0.778476	1.2554	0.924966
706.2	Sebaceous cyst	514	63138	0.991649	0.822841	1.19509	0.92981
760	Back pain	5603	57148	0.997475	0.939463	1.05907	0.934102
738.4	Acquired spondylolisthesis	564	62080	1.00729	0.846165	1.19909	0.934936
465	Acute upper respiratory infections of multiple or unspecified sites	2177	57078	1.00377	0.913977	1.10238	0.937301
495.2	Asthma with exacerbation	479	58569	1.00623	0.832837	1.21573	0.948667
396	Abnormal heart sounds	592	59759	1.00534	0.846944	1.19337	0.951421
562.1	Diverticulosis	1366	55954	0.996488	0.885286	1.12166	0.953527
477	Epistaxis or throat hemorrhage	404	55204	1.00535	0.817268	1.23671	0.959765
588.2	Secondary hyperparathyroidism (of renal origin)	790	52699	0.996185	0.856176	1.15909	0.960551
380.1	Otitis externa	261	65089	1.00572	0.777261	1.30133	0.965383
428.3	Heart failure with reduced EF [Systolic or combined heart failure]	1349	59735	1.00255	0.892448	1.12623	0.965822
241.2	Nontoxic multinodular goiter	738	58047	1.00328	0.862	1.16771	0.966312
427.8	Sinoatrial node dysfunction (Bradycardia)	463	52160	0.995928	0.817588	1.21317	0.967667
483	Acute bronchitis and bronchiolitis	901	58225	0.99721	0.866096	1.14817	0.969018
626.11	Absent or infrequent menstruation	275	59735	1.00481	0.786039	1.28447	0.969441
724	Other and unspecified disorders of back	321	56935	0.995554	0.789253	1.25578	0.969999
796	Elevated prostate specific antigen [PSA]	222	64915	1.00556	0.738201	1.36974	0.971963
395.3	Nonrheumatic tricuspid valve disorders	300	59759	0.996987	0.783911	1.26798	0.980373
851	Complications of transplants and reattached limbs	1075	61844	1.00128	0.877733	1.14221	0.984868
507	Pleurisy; pleural effusion	3129	54807	1.0007	0.926056	1.08136	0.985923
726.3	Bursitis	391	53989	1.00143	0.806712	1.24316	0.989638
565	Anal and rectal conditions	618	61083	0.999021	0.843149	1.18371	0.990968
593.1	Gross hematuria	379	56287	1.00071	0.803829	1.2458	0.994962
496.3	Bronchiectasis	329	58569	0.999362	0.795959	1.25474	0.995615
792.1	Papanicolaou smear of cervix or vagina with atypical squamous cells	624	63658	1.00044	0.849068	1.1788	0.995813
351	Other peripheral nerve disorders	2131	59437	0.999776	0.911825	1.09621	0.996188
478	Throat pain	284	55204	0.999532	0.783031	1.27589	0.997001
586.2	Cyst of kidney, acquired	790	52699	1.00012	0.858199	1.16551	0.998772

## Sheet: Table_S4
Table S4:	Clinical associations for positive ANA (titer≥1:80) in individuals with ANA-related autoimmune disease (adjusted for year of birth, sex, race, and length of follow-up)
phenotype	description	n_cases	n_controls	OR	LCI	UCI	p
695.42	Systemic lupus erythematosus	2863	12751	5.41831	4.8575	6.04386	7.76e-202
709.6	Other specified diffuse diseases of connective tissue	941	9878	5.3626	4.53465	6.34173	8.85e-86
709.7	Unspecified diffuse connective tissue disease	859	9878	5.56721	4.66153	6.64885	4.17e-80
709.2	Sicca syndrome	1267	9878	3.57279	3.12297	4.08741	8.6e-77
709.3	Systemic sclerosis	553	9878	8.79808	6.84211	11.3132	1.9e-64
709	Diffuse diseases of connective tissue	491	9878	13.3805	9.78669	18.294	2.09e-59
443.1	Raynaud's syndrome	823	15981	3.35515	2.81773	3.99507	4.51e-42
695.41	Cutaneous lupus erythematosus	699	12751	3.19279	2.66987	3.81814	4.53e-37
785	Abdominal pain	5831	12302	0.692203	0.64635	0.741309	6.97e-26
709.5	Dermatomyositis	347	9878	3.64752	2.8639	4.64557	9.96e-26
250.2	Type 2 diabetes	3107	15372	0.656652	0.604204	0.713653	4.03e-23
70.3	Viral hepatitis C	904	13985	0.473804	0.408582	0.549439	4.82e-23
571.8	Liver abscess and sequelae of chronic liver disease	1069	13969	0.519567	0.454918	0.593403	4.55e-22
571.51	Cirrhosis of liver without mention of alcohol	2158	13969	0.630586	0.573002	0.693957	3.81e-21
580.31	Nephritis and nephropathy in diseases classified elsewhere	521	14613	2.65568	2.14584	3.28666	2.7e-19
585.1	Acute renal failure	2934	14613	0.687272	0.631372	0.748121	4.54e-18
571.81	Portal hypertension	1160	13969	0.587286	0.517169	0.666909	2.31e-16
250.24	Type 2 diabetes with neurological manifestations	930	15372	0.552535	0.478647	0.637829	5.51e-16
250.22	Type 2 diabetes with renal manifestations	863	15372	0.552219	0.47568	0.641074	6.16e-15
508	Pulmonary collapse; interstitial and compensatory emphysema	2399	14675	0.695495	0.634567	0.762274	8.29e-15
572	Ascites (non malignant)	1335	13969	0.629571	0.559458	0.708472	1.58e-14
296.2	Depression	2027	12803	0.674166	0.609476	0.745722	1.85e-14
300.1	Anxiety disorder	2464	12803	0.700378	0.639072	0.767565	2.53e-14
250.1	Type 1 diabetes	661	15372	0.524321	0.443675	0.619625	3.53e-14
783	Fever of unknown origin	3154	15496	0.733827	0.676717	0.795756	7.05e-14
279.7	Other immunological findings	226	15484	3.64	2.59047	5.11473	9.71e-14
571.5	Other chronic nonalcoholic liver disease	1717	13969	0.674695	0.607858	0.748882	1.43e-13
292.4	Altered mental status	1307	16504	0.644561	0.572777	0.725342	3.09e-13
296.22	Major depressive disorder	2126	12803	0.698988	0.634	0.770638	6.34e-13
851	Complications of transplants and reattached limbs	877	17312	0.588364	0.509157	0.679892	6.47e-13
458.9	Hypotension NOS	1518	16812	0.671089	0.601321	0.748952	1.07e-12
276.14	Hypopotassemia	1872	13621	0.6907	0.62368	0.764921	1.19e-12
276.5	Hypovolemia	2119	13621	0.703093	0.637885	0.774968	1.31e-12
789	Nausea and vomiting	3293	15138	0.752164	0.69468	0.814404	2.2e-12
362.5	Toxic maculopathy of retina	237	17678	3.18606	2.30229	4.40908	2.73e-12
41	Bacterial infection NOS	990	16750	0.621775	0.543739	0.711011	3.79e-12
571.6	Primary biliary cirrhosis	639	13969	0.560504	0.47592	0.660121	4.03e-12
573.2	Liver replaced by transplant	611	13969	0.541774	0.455127	0.644918	5.46e-12
276.13	Hyperpotassemia	1543	13621	0.674878	0.603256	0.755003	6.43e-12
272.13	Mixed hyperlipidemia	2701	14199	0.720341	0.654082	0.793311	2.68e-11
38	Septicemia	1198	16750	0.660897	0.584978	0.746668	2.88e-11
994.2	Sepsis	1251	18498	0.668242	0.593198	0.752779	3.3e-11
530.2	Esophageal bleeding (varices/hemorrhage)	997	11993	0.628768	0.548012	0.721425	3.7e-11
276.41	Acidosis	1595	13621	0.692556	0.62062	0.772829	5.18e-11
348.8	Encephalopathy, not elsewhere classified	675	15933	0.584398	0.497478	0.686505	6.23e-11
296	Mood disorders	654	12803	0.580096	0.491213	0.685062	1.38e-10
573	Other disorders of liver	869	13969	0.62943	0.545419	0.726381	2.39e-10
578.2	Blood in stool	923	15288	0.642827	0.559693	0.738309	4e-10
509.1	Respiratory failure	1698	14675	0.715356	0.644023	0.79459	4.1e-10
260	Protein-calorie malnutrition	1059	13346	0.661136	0.580273	0.753268	5.08e-10
38.3	Bacteremia	841	16750	0.630744	0.545195	0.729717	5.75e-10
495	Asthma	1479	16036	0.708494	0.633981	0.791766	1.21e-09
250.23	Type 2 diabetes with ophthalmic manifestations	323	15372	0.481102	0.378799	0.611034	1.99e-09
250	Diabetes mellitus	557	15372	0.575872	0.479838	0.691127	3.05e-09
316	Substance addiction and disorders	828	16281	0.641965	0.554127	0.743726	3.55e-09
250.3	Insulin pump user	417	15372	0.5333	0.432524	0.657557	4.03e-09
480	Pneumonia	1997	15383	0.745034	0.675299	0.821971	4.36e-09
276.6	Fluid overload	1259	13621	0.695345	0.61556	0.785471	5.12e-09
276.11	Hyperosmolality and/or hypernatremia	234	13621	0.435832	0.32973	0.576076	5.39e-09
288.2	Elevated white blood cell count	1309	14685	0.708462	0.63006	0.79662	8.41e-09
250.7	Diabetic retinopathy	371	17678	0.523565	0.419529	0.6534	1.03e-08
496	Chronic airway obstruction	952	16036	0.669293	0.58299	0.768373	1.19e-08
573.5	Jaundice (not of newborn)	399	13969	0.540079	0.436696	0.667936	1.33e-08
272.1	Hyperlipidemia	3431	14199	0.776589	0.711678	0.84742	1.37e-08
994.21	Septic shock	484	18498	0.584467	0.484	0.705789	2.39e-08
250.6	Polyneuropathy in diabetes	493	15372	0.578471	0.477213	0.701215	2.47e-08
585.2	Renal failure NOS	541	14613	0.598001	0.497935	0.718176	3.73e-08
760	Back pain	4671	13523	0.81608	0.758317	0.878243	5.75e-08
41.4	E. coli	454	16750	0.586881	0.484104	0.711479	5.78e-08
250.42	Other abnormal glucose	857	15372	0.674674	0.584481	0.778786	7.67e-08
318	Tobacco use disorder	1857	16281	0.76029	0.687295	0.841038	1.03e-07
296.1	Bipolar	513	12803	0.613235	0.510242	0.737018	1.86e-07
401.22	Hypertensive chronic kidney disease	1580	11570	0.72823	0.645966	0.82097	2.15e-07
285.1	Acute posthemorrhagic anemia	1337	12747	0.732168	0.650194	0.824477	2.66e-07
503	Pulmonary congestion and hypostasis	585	14675	0.635825	0.534594	0.756226	3.09e-07
578.1	Hematemesis	227	15288	0.480269	0.362507	0.636287	3.22e-07
507	Pleurisy; pleural effusion	2055	14675	0.777723	0.70607	0.856647	3.44e-07
575.8	Other disorders of biliary tract	457	17647	0.601678	0.494895	0.731502	3.46e-07
275.3	Disorders of magnesium metabolism	465	17736	0.604417	0.497845	0.733803	3.63e-07
782.3	Edema	2390	15916	0.788779	0.719692	0.864497	3.91e-07
504	Other alveolar and parietoalveolar pneumonopathy	493	14675	1.63957	1.35126	1.9894	5.42e-07
587	Kidney replaced by transpant	530	14613	0.623713	0.518211	0.750695	5.94e-07
279	Disorders involving the immune mechanism	535	15484	0.631894	0.526787	0.757973	7.6e-07
537	Other disorders of stomach and duodenum	840	16317	0.695501	0.602134	0.803346	7.92e-07
579	Other symptoms involving abdomen and pelvis	951	15288	0.710701	0.620232	0.814366	8.84e-07
38.1	Gram negative septicemia	289	16750	0.538256	0.420308	0.689302	9.18e-07
427.7	Tachycardia NOS	1816	13409	0.775519	0.700124	0.859033	1.11e-06
586	Other disorders of the kidney and ureters	1374	14613	0.745188	0.661853	0.839014	1.17e-06
286.81	Primary hypercoagulable state	332	15469	1.78674	1.4116	2.26158	1.39e-06
300.9	Posttraumatic stress disorder	348	12803	0.582183	0.466835	0.726032	1.57e-06
279.11	Deficiency of humoral immunity	210	15484	0.48848	0.364557	0.654528	1.59e-06
585.34	Chronic Kidney Disease, Stage IV	775	14613	0.686386	0.588551	0.800484	1.62e-06
401.1	Essential hypertension	7252	11570	0.846354	0.790519	0.906132	1.66e-06
530.11	GERD	4355	11993	0.832141	0.771662	0.897361	1.81e-06
575.2	Obstruction of bile duct	271	17647	0.533852	0.412484	0.690931	1.85e-06
276.1	Electrolyte imbalance	257	13621	0.532895	0.410706	0.691438	2.17e-06
555.2	Ulcerative colitis	844	13557	0.702147	0.606556	0.812804	2.18e-06
338.1	Acute pain	2151	14523	0.796894	0.7251	0.875795	2.44e-06
8.52	Intestinal infection due to C. difficile	409	19147	0.614846	0.501563	0.753715	2.85e-06
585.33	Chronic Kidney Disease, Stage III	1476	14613	0.758743	0.675772	0.8519	2.97e-06
155.1	Malignant neoplasm of liver, primary	250	18846	0.526431	0.399561	0.693586	5.1e-06
41.9	Infection with drug-resistant microorganisms	270	16750	0.555724	0.431619	0.715514	5.21e-06
569	Other disorders of intestine	793	16539	0.708754	0.61106	0.822066	5.38e-06
427.3	Other specified cardiac dysrhythmias	819	13409	0.708519	0.610762	0.821922	5.39e-06
428.1	Congestive heart failure (CHF) NOS	1336	16946	0.760401	0.675589	0.85586	5.63e-06
272.11	Hypercholesterolemia	1679	14199	0.762635	0.677371	0.858632	7.48e-06
427.5	Arrhythmia (cardiac) NOS	1284	13409	0.760117	0.673797	0.857496	8.21e-06
599.4	Urinary incontinence	730	15060	0.699234	0.597157	0.818761	8.85e-06
345.3	Convulsions	812	15933	0.719224	0.62148	0.832341	9.76e-06
291.8	Alteration of consciousness	638	16504	0.690423	0.585641	0.813953	1.03e-05
709.4	Polymyositis	207	9878	1.89217	1.42525	2.51206	1.03e-05
560.1	Paralytic ileus	262	13557	0.555608	0.427826	0.721555	1.05e-05
275.53	Disorders of phosphorus metabolism	412	17736	0.629003	0.511645	0.773282	1.08e-05
585.3	Chronic renal failure [CKD]	1760	14613	0.787144	0.70748	0.875778	1.1e-05
579.2	Splenomegaly	802	15288	0.716427	0.617288	0.831487	1.14e-05
801	Fracture of ankle and foot	441	17709	0.646882	0.53156	0.787222	1.37e-05
496.21	Obstructive chronic bronchitis	296	16036	0.589131	0.462719	0.750079	1.76e-05
327.3	Sleep apnea	751	14888	0.711481	0.60895	0.831275	1.81e-05
276.12	Hyposmolality and/or hyponatremia	1311	13621	0.773578	0.687154	0.870873	2.16e-05
578.9	Hemorrhage of gastrointestinal tract	682	15288	0.707165	0.602473	0.830049	2.25e-05
797	Shock	470	19491	0.663878	0.549078	0.802679	2.35e-05
272	Disorders of lipoid metabolism	335	14199	0.596747	0.46961	0.758305	2.41e-05
722.6	Degeneration of intervertebral disc	1681	15256	0.787657	0.705047	0.879947	2.42e-05
854	Complications of cardiac/vascular device, implant, and graft	457	17312	0.658074	0.541755	0.799368	2.48e-05
512.1	Wheezing	370	10488	0.625024	0.502104	0.778036	2.59e-05
455	Hemorrhoids	847	15816	0.734911	0.636298	0.848807	2.79e-05
79	Viral infection	662	13985	0.704659	0.598127	0.830166	2.84e-05
250.14	Type 1 diabetes with neurological manifestations	200	15372	0.532617	0.396234	0.715942	2.99e-05
427.12	Paroxysmal ventricular tachycardia	296	13409	0.590718	0.461004	0.75693	3.16e-05
300.11	Generalized anxiety disorder	507	12803	0.67658	0.562608	0.81364	3.31e-05
287.3	Thrombocytopenia	1536	15469	0.794017	0.712088	0.885371	3.31e-05
260.2	severe protein-calorie malnutrition	584	13346	0.695222	0.585468	0.825552	3.37e-05
418	Nonspecific chest pain	4785	13145	0.855686	0.794811	0.921223	3.48e-05
512.7	Shortness of breath	4369	10488	0.849151	0.785604	0.917837	3.78e-05
41.2	Streptococcus infection	472	16750	0.669858	0.553469	0.810722	3.87e-05
574.1	Cholelithiasis	625	17647	0.705773	0.597696	0.833392	3.97e-05

## Sheet: Table_S5
Table S5:	Clinical associations for positive ANA (titer≥1:80) in individuals without ANA-related autoimmune disease (adjusted for year of birth, sex, race, and length of follow-up)
phenotype	description	n_cases	n_controls	OR	LCI	UCI	P
443.1	Raynaud's syndrome	489	42187	2.06776	1.72611	2.47703	3.16242e-15
70.3	Viral hepatitis C	2121	39042	0.719188	0.647781	0.798467	6.47442e-10
318	Tobacco use disorder	3745	39679	0.798728	0.738488	0.863883	1.94079e-08
783	Fever of unknown origin	4849	40502	0.835871	0.780247	0.89546	3.34832e-07
345.3	Convulsions	1734	37655	0.7627	0.681784	0.853218	2.1992e-06
740.2	Osteoarthrosis, generalized	1461	39616	1.30659	1.16617	1.46393	4.02805e-06
316	Substance addiction and disorders	1767	39679	0.770459	0.688166	0.862593	6.04503e-06
504.1	Idiopathic fibrosing alveolitis	556	38232	1.50506	1.26038	1.79725	6.28904e-06
745	Pain in joint	12851	29805	1.12202	1.06733	1.17951	6.30661e-06
504	Other alveolar and parietoalveolar pneumonopathy	685	38232	1.43786	1.22635	1.68584	7.69285e-06
296.2	Depression	3785	32704	0.841018	0.77759	0.90962	1.50617e-05
300.9	Posttraumatic stress disorder	768	32704	0.694424	0.586954	0.821571	2.12736e-05
789	Nausea and vomiting	5032	40007	0.865034	0.808979	0.924972	2.2184e-05
760	Back pain	8042	36510	0.889161	0.839662	0.941579	5.82454e-05
571.5	Other chronic nonalcoholic liver disease	3288	36245	1.17033	1.08335	1.26429	6.55245e-05
244.4	Hypothyroidism NOS	3880	41190	1.15827	1.07748	1.24511	6.80503e-05
339	Other headache syndromes	5512	37761	0.875588	0.819884	0.935078	7.44803e-05
296.1	Bipolar	1260	32704	0.770741	0.675857	0.878946	0.00010229
296.22	Major depressive disorder	3793	32704	0.857379	0.793318	0.926613	0.00010287
291.8	Alteration of consciousness	1257	41023	0.774718	0.680641	0.881799	0.000111367
585.1	Acute renal failure	5560	37408	0.879892	0.823455	0.940196	0.000154765
573.4	Acute and subacute necrosis of liver	550	36245	0.678152	0.554162	0.829885	0.000163212
785	Abdominal pain	10671	33287	0.90579	0.860101	0.953906	0.000178919
41.11	Methicillin sensitive Staphylococcus aureus	507	42950	0.666942	0.538671	0.825758	0.000201771
340	Migraine	2356	37761	0.83982	0.763362	0.923936	0.000337803
288	Diseases of white blood cells	630	39145	0.711275	0.590289	0.857058	0.000341584
394	Rheumatic disease of the heart valves	238	42588	1.61033	1.23849	2.0938	0.000375383
334	Degenerative disease of the spinal cord	533	37655	0.702806	0.5756	0.858125	0.000536283
580.32	Nephritis and nephropathy with pathological lesion	394	37408	0.643983	0.501719	0.826586	0.000549602
295.1	Schizophrenia	396	32704	0.64307	0.500602	0.826084	0.00054977
573.7	Abnormal results of function study of liver	1295	36245	1.22886	1.09081	1.38437	0.000699635
317	Alcohol-related disorders	1000	39679	0.770493	0.662569	0.895997	0.000708338
340.1	Migrain with aura	637	37761	0.740572	0.619148	0.88581	0.00101226
292.4	Altered mental status	2540	41023	0.859102	0.784323	0.94101	0.00108076
317.1	Alcoholism	702	39679	0.739313	0.616328	0.886837	0.00113898
418	Nonspecific chest pain	9275	34359	0.912195	0.863059	0.964129	0.00114152
593	Hematuria	1904	37746	0.839407	0.754698	0.933624	0.0012578
300.11	Generalized anxiety disorder	1055	32704	0.794418	0.690557	0.9139	0.00128423
270.32	Paraproteinemia	511	44127	0.715771	0.583531	0.877981	0.00133354
300.1	Anxiety disorder	4732	32704	0.891923	0.831641	0.956575	0.00135777
295.3	Psychosis	614	32704	0.733873	0.606387	0.888162	0.00148179
636	Early or threatened labor; hemorrhage in early pregnancy	219	47772	0.590724	0.426895	0.817427	0.00149078
585.2	Renal failure NOS	985	37408	0.784202	0.674911	0.911191	0.0015008
646	Other complications of pregnancy NEC	392	48807	0.687085	0.543533	0.86855	0.00169763
276.5	Hypovolemia	2960	36025	0.871196	0.79877	0.95019	0.00184693
204.4	Multiple myeloma	288	47216	0.642726	0.486356	0.84937	0.00188463
401.1	Essential hypertension	15208	30091	0.923593	0.878191	0.971342	0.00199761
41.9	Infection with drug-resistant microorganisms	407	42950	0.694738	0.550492	0.876783	0.00215885
202.2	Non-Hodgkins lymphoma	459	47216	0.717203	0.578959	0.888457	0.00234566
352.2	Facial nerve disorders [CN7]	220	42290	0.610257	0.441313	0.843876	0.00282205
401.2	Hypertensive heart and/or renal disease	879	30091	1.27338	1.08533	1.49401	0.00303269
250.2	Type 2 diabetes	6740	38373	0.913119	0.859068	0.970571	0.00350576
356	Hereditary and idiopathic peripheral neuropathy	2074	43345	0.86422	0.781946	0.955151	0.00425001
38.3	Bacteremia	1313	42950	0.831239	0.732278	0.943574	0.00426211
284	Aplastic anemia	248	35412	0.645688	0.47731	0.873463	0.00454541
723	Other disorders of cervical region	355	39909	0.706693	0.554551	0.900575	0.0050063
579	Other symptoms involving abdomen and pelvis	1294	40394	0.836509	0.737464	0.948856	0.0054947
344	Other paralytic syndromes	314	37655	0.683441	0.521701	0.895324	0.00573572
348.8	Encephalopathy, not elsewhere classified	1209	37655	0.83261	0.7309	0.948474	0.00585481
456	Chronic venous insufficiency [CVI]	344	41340	1.36662	1.09399	1.70719	0.00593685
649	Other conditions or status of the mother complicating pregnancy, childbirth, or the puerperium	806	48006	0.799234	0.680804	0.938265	0.00616701
726.1	Enthesopathy	2230	37980	1.14188	1.03826	1.25583	0.00626257
689	Disorder of skin and subcutaneous tissue NOS	721	46923	0.791281	0.668655	0.936395	0.00643097
599	Other symptoms/disorders or the urinary system	351	39043	0.706675	0.549822	0.908275	0.00670129
947	Urticaria	832	40644	1.22103	1.05543	1.41261	0.00724196
276.41	Acidosis	2705	36025	0.884252	0.808023	0.967673	0.00748583
696.41	Psoriasis vulgaris	535	42960	1.27945	1.0679	1.53291	0.00753186
772.4	Rhabdomyolysis	213	42604	0.627567	0.445865	0.883317	0.00755372
303.4	Somatoform disorder	255	32704	0.678895	0.508493	0.9064	0.00862772
277.7	Dysmetabolic syndrome X	271	47123	0.682321	0.512689	0.908078	0.00876182
368.4	Visual field defects	259	45248	0.680364	0.509603	0.908346	0.00900243
655	Known or suspected fetal abnormality affecting management of mother	911	47849	0.82016	0.706636	0.951923	0.00910201
296	Mood disorders	1175	32704	0.837289	0.732468	0.957111	0.00925805
642.1	Preeclampsia and eclampsia	294	48796	0.702309	0.537583	0.91751	0.0095615
946	Anaphylactic shock NOS	294	40644	1.3742	1.07988	1.74874	0.00974052
428.4	Heart failure with preserved EF [Diastolic heart failure]	1392	42422	1.16724	1.03781	1.31282	0.00991215
916	Contusion	1071	45923	0.834741	0.727644	0.957602	0.0099258
577.2	Chronic pancreatitis	249	47940	0.671119	0.495563	0.908866	0.00994838
571.51	Cirrhosis of liver without mention of alcohol	4238	36245	1.09715	1.02213	1.17768	0.0102965
41	Bacterial infection NOS	1481	42950	0.857606	0.762184	0.964974	0.0106971
342	Hemiplegia	390	37655	0.737896	0.583609	0.932971	0.0110939
38.1	Gram negative septicemia	452	42950	0.755402	0.60725	0.939699	0.011789
600	Hyperplasia of prostate	1234	46597	1.20513	1.04219	1.39356	0.0118192
348.9	Other conditions of brain, NOS	736	37655	0.806731	0.682278	0.953885	0.0119956
573.5	Jaundice (not of newborn)	582	36245	0.779338	0.641504	0.946788	0.0120508
586	Other disorders of the kidney and ureters	2476	37408	0.885002	0.804149	0.973984	0.0124444
772	Symptoms of the muscles	298	42604	0.715543	0.547559	0.935062	0.0142131
185	Cancer of prostate	386	46597	1.34084	1.05871	1.69815	0.0149602
285	Other anemias	6233	35412	0.92544	0.869366	0.98513	0.0151077
502	Postinflammatory pulmonary fibrosis	943	38232	1.18999	1.03419	1.36927	0.0151169
199	Neoplasm of uncertain behavior	1144	45007	0.849172	0.744028	0.969175	0.0153393
241	Nontoxic nodular goiter	204	41190	1.41597	1.06677	1.87947	0.0160671
292.11	Aphasia	267	41023	0.710254	0.537014	0.939381	0.0164685
341	Other demyelinating diseases of central nervous system	935	37655	0.838855	0.726438	0.968668	0.0166822
351	Other peripheral nerve disorders	2365	42290	0.892717	0.813181	0.980031	0.0171408
426.7	Abnormal electrocardiogram [ECG] [EKG]	238	35137	1.3803	1.05655	1.80325	0.01811
655.1	Abnormality in fetal heart rate or rhythm	355	47849	0.748652	0.588558	0.952293	0.0183632
345	Epilepsy, recurrent seizures, convulsions	766	37655	0.821782	0.697018	0.968879	0.0194747
571.8	Liver abscess and sequelae of chronic liver disease	1604	36245	0.872578	0.778205	0.978396	0.0195961
803.1	Fracture of humerus	268	44368	0.723932	0.550951	0.951224	0.0203977
654.1	Abnormality of organs and soft tissues of pelvis complicating pregnancy, childbirth, or the puerperium	387	48221	0.762684	0.606471	0.959133	0.0205129
395.2	Nonrheumatic aortic valve disorders	1099	42588	1.1675	1.02349	1.33176	0.0211246
289.5	Diseases of spleen	204	39145	0.678075	0.486138	0.945791	0.0221214
687.4	Disturbance of skin sensation	3322	37156	0.911344	0.841507	0.986976	0.0224716
286.81	Primary hypercoagulable state	312	40450	1.31092	1.0387	1.65449	0.0226248
530.14	Reflux esophagitis	395	33836	1.27797	1.0344	1.57889	0.0229932
38	Septicemia	1829	42950	0.884164	0.794734	0.983656	0.0236427
994.1	Systemic inflammatory response syndrome (SIRS)	361	46333	0.755215	0.591104	0.964889	0.024709
300.12	Agorophobia, social phobia, and panic disorder	450	32704	0.785049	0.635014	0.970533	0.0253259
585.3	Chronic renal failure [CKD]	3439	37408	0.909576	0.836644	0.988865	0.026244
809	Fracture of unspecified bones	245	44368	0.718253	0.535881	0.96269	0.026799
362.9	Retinal edema	221	44756	0.700618	0.510665	0.961228	0.0274489
585.32	End stage renal disease	1633	37408	0.877916	0.781211	0.986591	0.0287626
495	Asthma	2702	40428	0.906213	0.829592	0.98991	0.0288886
496.21	Obstructive chronic bronchitis	619	40428	0.819258	0.684379	0.980718	0.0298447
241.2	Nontoxic multinodular goiter	784	41190	1.18058	1.01621	1.37153	0.0299915
505	Other pulmonary inflamation or edema	417	38232	0.780659	0.623826	0.976922	0.0304603
172.11	Melanomas of skin	252	44811	1.33376	1.02651	1.73299	0.0310976
737.3	Kyphoscoliosis and scoliosis	418	44528	0.787929	0.633203	0.980462	0.032606
300	Anxiety disorders	317	32704	0.754023	0.581835	0.977168	0.0327916
333.4	Torsion dystonia	262	37655	1.31298	1.02063	1.68908	0.0340976
994.2	Sepsis	1942	46333	0.894563	0.806787	0.991889	0.0344673
800.3	Fracture of tibia and fibula	310	44368	0.757332	0.584818	0.980734	0.0350742
530.3	Stricture and stenosis of esophagus	296	33836	1.29671	1.01821	1.65137	0.035177
803.2	Fracture of radius and ulna	608	44368	0.823098	0.686601	0.986731	0.0353444
514	Abnormal findings examination of lungs	1662	45539	1.12116	1.00775	1.24733	0.0355682
250.6	Polyneuropathy in diabetes	1021	38373	0.856534	0.741116	0.989926	0.0359832
681.2	Cellulitis and abscess of face/neck	239	42652	0.727028	0.538517	0.981528	0.0373653
939	Atopic/contact dermatitis due to other or unspecified	2244	40644	1.10467	1.00553	1.21358	0.0379831
798.1	Chronic fatigue syndrome	846	29407	1.16814	1.00857	1.35297	0.0380947
53	Herpes zoster	357	39042	0.778068	0.613649	0.986541	0.0382771
198.1	Secondary malignancy of lymph nodes	570	45007	1.20337	1.00994	1.43386	0.0383971
394.7	Disease of tricuspid valve	492	42588	1.21856	1.01018	1.46993	0.038843
564.1	Irritable Bowel Syndrome	1199	39387	0.874985	0.769984	0.994303	0.0406001
112	Candidiasis	1254	43157	0.877095	0.773334	0.994777	0.0411997
256.4	Polycystic ovaries	402	43860	0.794334	0.636717	0.990969	0.0413116
348.2	Cerebral edema and compression of brain	528	37655	0.817363	0.671926	0.99428	0.0436553
510	Other diseases of lung	2535	44112	0.911336	0.832494	0.997644	0.0443162
260.2	severe protein-calorie malnutrition	781	38837	0.848695	0.722848	0.996452	0.0451335
297.1	Suicidal ideation	387	32704	0.785039	0.618969	0.995667	0.0459545
938.2	Chronic dermatitis due to solar radiation	458	40644	1.2272	1.00347	1.50082	0.0461818
295.2	Paranoid disorders	275	32704	0.751015	0.566309	0.995965	0.0468033
577.1	Acute pancreatitis	502	47940	0.815341	0.665899	0.99832	0.0481238
323.8	Encephalitis, non-infectious	297	48360	0.764269	0.584773	0.998862	0.0490292
338.2	Chronic pain	3207	40191	1.08316	1.00031	1.17287	0.0491224
70.2	Viral hepatitis B	369	39042	0.782033	0.611374	1.00033	0.0503039
255.21	Glucocorticoid deficiency	342	43860	0.782012	0.61081	1.0012	0.0511171
585.31	Renal dialysis	649	37408	0.831428	0.690602	1.00097	0.0512074
345.11	Generalized convulsive epilepsy	271	37655	0.75547	0.569839	1.00157	0.0512842
698	Pruritus and related conditions	737	47385	1.16616	0.99854	1.36192	0.0521919
414	Other forms of chronic heart disease	1371	40580	1.12465	0.998188	1.26714	0.0535811
165.1	Cancer of bronchus; lung	378	48919	1.23419	0.996624	1.52839	0.0537308
653	Problems associated with amniotic cavity and membranes	254	48221	0.760057	0.574518	1.00551	0.0546701
71	Human immunodeficiency virus [HIV] disease	292	39042	0.753698	0.564816	1.00574	0.0547214
198.2	Secondary malignancy of respiratory organs	346	45007	1.24301	0.993811	1.5547	0.0567002
427.6	Premature beats	414	35137	1.22338	0.993737	1.50609	0.0573318
496	Chronic airway obstruction	1877	40428	0.903451	0.813633	1.00318	0.0573689
250.1	Type 1 diabetes	1300	38373	0.883974	0.778039	1.00433	0.058275
772.3	Muscle weakness	2020	42604	1.09859	0.99665	1.21095	0.0584291
401.22	Hypertensive chronic kidney disease	3340	30091	0.915155	0.834826	1.00321	0.0585521
250.12	Type 1 diabetes with renal manifestations	286	38373	0.766062	0.581099	1.0099	0.0587398
741.3	Difficulty in walking	725	41815	1.16318	0.99288	1.36268	0.0612718
251.1	Hypoglycemia	429	35499	0.81205	0.652264	1.01098	0.0625558
452	Other venous embolism and thrombosis	1246	41340	0.885697	0.779253	1.00668	0.0631597
805	Fracture of vertebral column without mention of spinal cord injury	672	44368	0.851227	0.717852	1.00938	0.0639411
770	Myalgia and myositis unspecified	4320	41524	1.06611	0.995961	1.1412	0.0652607
41.2	Streptococcus infection	671	42950	0.850462	0.714708	1.012	0.0679209
574.2	Calculus of bile duct	221	45003	0.753773	0.556424	1.02112	0.0679894
627.1	Postmenopausal bleeding	400	41150	0.819005	0.659685	1.0168	0.0704474
636.1	Threatened premature labor	209	47772	0.752193	0.551715	1.02552	0.0717573
411.8	Other chronic ischemic heart disease, unspecified	1318	40580	1.12442	0.989612	1.27759	0.0719023
591	Urinary tract infection	5137	37746	0.940511	0.879674	1.00556	0.0722364
564	Functional digestive disorders	370	39387	1.22006	0.982014	1.51581	0.0724779
627.2	Symptomatic menopause	1447	41150	0.895255	0.79316	1.01049	0.0732803
251	Other disorders of pancreatic internal secretion	244	43860	0.764653	0.569455	1.02676	0.074361
250	Diabetes mellitus	918	38373	0.870509	0.747014	1.01442	0.0756349
727.6	Rupture of tendon, nontraumatic	313	37980	1.24122	0.977786	1.57562	0.0758274
427.21	Atrial fibrillation	2744	35137	1.08643	0.991209	1.19079	0.0765091
290.2	Delirium due to conditions classified elsewhere	496	41023	0.833494	0.681278	1.01972	0.0766946
594	Urinary calculus	259	46246	0.772909	0.580891	1.0284	0.0770913
355	Complex regional/central pain syndrome	458	42290	0.833615	0.679841	1.02217	0.0802522
287.32	Secondary thrombocytopenia	404	40450	0.818847	0.653819	1.02553	0.0817763
508	Pulmonary collapse; interstitial and compensatory emphysema	4176	38232	0.936932	0.870549	1.00838	0.0823008
428.2	Heart failure NOS	1119	42422	1.12198	0.985131	1.27783	0.0828711
480	Pneumonia	3379	39666	0.931709	0.860107	1.00927	0.082958
801.1	Fracture of foot	353	44368	0.812417	0.642229	1.0277	0.0832474
304	Adjustment reaction	1427	32704	0.900498	0.799326	1.01447	0.0847685
625	Pain and other symptoms associated with female genital organs	924	45905	0.881328	0.763149	1.01781	0.0854846
368	Visual disturbances	733	45248	0.865859	0.734753	1.02036	0.0855423
366.2	Senile cataract	2861	45069	0.924807	0.845802	1.01119	0.0862109
81	Infection/inflammation of internal prosthetic device; implant; and graft	588	47602	0.849027	0.704216	1.02362	0.0862806
681.6	Cellulitis and abscess of foot, toe	213	42652	0.757592	0.551263	1.04115	0.087004
858	Complication of internal orthopedic device	392	44555	0.823717	0.659101	1.02945	0.0882204
740.11	Osteoarthrosis, localized, primary	3499	39616	1.07284	0.989182	1.16357	0.089623
781	Symptoms involving nervous and musculoskeletal systems	507	47605	1.17514	0.975086	1.41623	0.0900726
367.1	Myopia	1063	46011	1.12133	0.981909	1.28054	0.0909349
198.4	Secondary malignant neoplasm of liver	273	45007	0.792417	0.604816	1.03821	0.0914162
250.22	Type 2 diabetes with renal manifestations	2047	38373	0.91431	0.823555	1.01507	0.093029
588.1	Renal osteodystrophy	1532	37408	0.903378	0.802293	1.0172	0.0932857
350.1	Abnormal involuntary movements	1126	44675	1.11551	0.981539	1.26776	0.094022
293.1	Swelling, mass, or lump in head and neck [Space-occupying lesion, intracranial NOS]	784	46864	0.87365	0.74583	1.02337	0.0941882
394.1	Mitral valve stenosis and aortic valve stenosis	215	42588	1.27183	0.959684	1.6855	0.0942126
427.7	Tachycardia NOS	3008	35137	0.931111	0.856057	1.01275	0.0959905
362.26	Macular puckering of retina	221	44756	0.775741	0.574445	1.04757	0.0975658
71.1	HIV infection, symptomatic	586	39042	0.844155	0.690555	1.03192	0.0982581
287.3	Thrombocytopenia	2480	40450	0.925957	0.844888	1.01481	0.0998433
772.2	Spasm of muscle	998	42604	0.888643	0.772051	1.02284	0.0999181
580.2	Nephrotic syndrome without mention of glomerulonephritis	433	37408	0.829279	0.663379	1.03667	0.10022
586.4	Stricture/obstruction of ureter	267	37408	0.786491	0.590336	1.04782	0.10083
428.3	Heart failure with reduced EF [Systolic or combined heart failure]	1628	42422	1.09553	0.981746	1.22251	0.102944
332	Parkinson's disease	236	37655	1.2512	0.955253	1.63882	0.103625
172.21	Basal cell carcinoma	523	44811	0.850522	0.699059	1.0348	0.105641
611.3	Lump or mass in breast	1213	44849	0.901366	0.794521	1.02258	0.106714
276.14	Hypopotassemia	3010	36025	0.933458	0.858525	1.01493	0.106779
473	Diseases of the larynx and vocal cords	478	36035	1.16962	0.966006	1.41616	0.108364
288.11	Neutropenia	857	39145	0.8831	0.757982	1.02887	0.110743
681.3	Cellulitis and abscess of arm/hand	391	42652	0.830737	0.660764	1.04443	0.112337
281.12	Other vitamin B12 deficiency anemia	366	35412	1.19238	0.959551	1.48169	0.112406
741	Symptoms and disorders of the joints	755	41815	0.877171	0.74583	1.03164	0.113289
483	Acute bronchitis and bronchiolitis	1532	39666	0.91134	0.812093	1.02272	0.114532
703.1	Ingrowing nail	300	45413	0.813553	0.628634	1.05287	0.116783
735.3	Hallux valgus (Bunion)	452	44528	0.849854	0.692702	1.04266	0.118866
710.19	Unspecified osteomyelitis	360	43959	0.825181	0.647141	1.0522	0.121232
613.5	Mastodynia	574	46988	1.14561	0.963078	1.36274	0.124748
747.12	Valvular heart disease/ heart chambers	218	47692	0.77735	0.563548	1.07227	0.12483
740.1	Osteoarthritis; localized	630	39616	0.870152	0.727972	1.0401	0.126503
252.1	Hyperparathyroidism	453	43860	0.852809	0.694653	1.04697	0.128164
370.31	Keratoconjunctivitis sicca	302	42801	0.824089	0.641944	1.05792	0.128962
285.21	Anemia in chronic kidney disease	1726	35412	0.91635	0.818487	1.02591	0.129514
512.8	Cough	6154	28523	0.949261	0.887098	1.01578	0.131834
426.92	Cardiac defibrillator in situ	235	35137	1.23414	0.934608	1.62967	0.138021
585.4	Chronic kidney disease, Stage I or II	1347	37408	0.90968	0.802642	1.03099	0.138306
798	Malaise and fatigue	11659	29407	1.03874	0.987583	1.09255	0.140189
153.3	Malignant neoplasm of rectum, rectosigmoid junction, and anus	200	43742	1.25329	0.928069	1.69247	0.140759
288.2	Elevated white blood cell count	2111	39145	0.929176	0.842218	1.02511	0.142843
367.9	Blindness and low vision	465	46011	0.857103	0.696774	1.05432	0.144469
276.1	Electrolyte imbalance	407	36025	0.847165	0.677579	1.0592	0.145567
575.8	Other disorders of biliary tract	445	45003	0.855845	0.692831	1.05721	0.148759
276.13	Hyperpotassemia	2822	36025	0.936954	0.857469	1.02381	0.149929
475	Chronic sinusitis	1826	36035	0.924738	0.831132	1.02889	0.150719
377.1	Optic atrophy	225	42771	0.80536	0.597033	1.08638	0.156345
300.4	Dysthymic disorder	673	32704	0.885526	0.748347	1.04785	0.156867
349	Other and unspecified disorders of the nervous system	239	37655	0.810818	0.606141	1.08461	0.157707
189.11	Malignant neoplasm of kidney, except pelvis	342	48787	0.838551	0.656747	1.07068	0.157884
418.1	Precordial pain	1188	34359	1.09674	0.964274	1.24741	0.159704
250.14	Type 1 diabetes with neurological manifestations	379	38373	0.846526	0.67063	1.06856	0.16091
819	Skull and face fracture and other intercranial injury	362	48019	0.841198	0.659977	1.07218	0.162418
588	Disorders resulting from impaired renal function	237	37408	0.81029	0.60167	1.09124	0.16603
317.11	Alcoholic liver damage	1282	39679	1.09118	0.96406	1.23505	0.167344
594.1	Calculus of kidney	1333	46246	0.917195	0.811018	1.03727	0.168511
706.1	Acne	695	44765	1.12204	0.952133	1.32227	0.169289
707.1	Decubitus ulcer	461	47497	0.865418	0.704133	1.06365	0.169559
365.11	Primary open angle glaucoma	413	45218	1.15898	0.937984	1.43205	0.171664
172.22	Squamous cell carcinoma	307	44811	1.18454	0.928466	1.51123	0.17296
380.1	Otitis externa	388	46782	0.855794	0.682027	1.07383	0.178682
509.3	Pulmonary insufficiency or respiratory failure following trauma and surgery	640	38232	0.8863	0.742028	1.05862	0.183012
539	Bariatric surgery	256	49198	0.830468	0.630889	1.09318	0.185277
681	Superficial cellulitis and abscess	806	42652	0.899408	0.768549	1.05255	0.186309
792.1	Papanicolaou smear of cervix or vagina with atypical squamous cells	793	45404	0.90092	0.770938	1.05282	0.189344
38.2	Gram positive septicemia	373	42950	0.854526	0.675093	1.08165	0.191105
801	Fracture of ankle and foot	737	44368	0.898949	0.765368	1.05584	0.194315
626.13	Irregular menstrual cycle	808	41150	0.902343	0.77165	1.05517	0.197998
216	Benign neoplasm of skin	1733	45311	1.07229	0.964178	1.19253	0.198008
285.1	Acute posthemorrhagic anemia	1963	35412	0.934611	0.843108	1.03604	0.1983
365.1	Open-angle glaucoma	685	45218	0.894402	0.754369	1.06043	0.19893
447	Other disorders of arteries and arterioles	238	42187	1.19433	0.910439	1.56674	0.199694
70.9	Hepatitis NOS	525	39042	0.87939	0.722485	1.07037	0.199916
260	Protein-calorie malnutrition	1479	38837	0.927248	0.825399	1.04166	0.203234
345.1	Epilepsy	388	37655	0.862562	0.6864	1.08393	0.204621
741.2	Stiffness of joint	917	41815	1.09605	0.951112	1.26307	0.205029
626.12	Excessive or frequent menstruation	905	41150	0.90891	0.783974	1.05375	0.205523
807	Fracture of ribs	354	44368	0.857402	0.674789	1.08943	0.208022
250.23	Type 2 diabetes with ophthalmic manifestations	707	38373	0.895755	0.754205	1.06387	0.209669
433.31	Transient cerebral ischemia	1075	43681	1.08789	0.952971	1.24191	0.21241
595	Hydronephrosis	498	46246	0.881265	0.722349	1.07514	0.212816
427.42	Cardiac arrest	256	35137	0.835511	0.628928	1.10995	0.214919
575.7	Other disorders of gallbladder	229	45003	0.829079	0.615941	1.11597	0.216352
496.3	Bronchiectasis	350	40428	1.15093	0.920351	1.43928	0.217813
747.11	Cardiac shunt/ heart septal defect	448	47692	0.877177	0.711454	1.0815	0.219967
506	Empyema and pneumothorax	743	38232	1.10386	0.942019	1.2935	0.221865
428	Congestive heart failure; nonhypertensive	264	42422	0.842236	0.638666	1.11069	0.223871
686	Other local infections of skin and subcutaneous tissue	668	42652	0.898879	0.756494	1.06806	0.225653
729	Other disorders of soft tissues	815	37980	1.09797	0.943899	1.2772	0.225671
292.3	Memory loss	906	41023	0.913789	0.78973	1.05734	0.225869
800	Fracture of lower limb	247	44368	0.841431	0.635922	1.11335	0.226879
427.9	Palpitations	3071	35137	1.05224	0.968795	1.14287	0.227062
427.22	Atrial flutter	838	35137	1.09937	0.942276	1.28265	0.228501
654	Other and unspecified complications of birth; puerperium affecting management of mother	245	48221	0.845443	0.641972	1.1134	0.231987
735.21	Hammer toe (acquired)	384	44528	1.13796	0.918592	1.40971	0.236877
368.9	Subjective visual disturbances	354	45248	1.14444	0.915059	1.43132	0.237132
440.1	Atherosclerosis of renal artery	200	42187	1.19205	0.889245	1.59796	0.240024
573.6	Nonspecific elevation of levels of transaminase or lactic acid dehydrogenase [LDH]	457	36245	1.12833	0.922109	1.38067	0.240997
495.2	Asthma with exacerbation	670	40428	0.902412	0.759673	1.07197	0.242456
614.52	Vaginitis and vulvovaginitis	684	46264	0.904714	0.764408	1.07077	0.244152
593.2	Microscopic hematuria	557	37746	1.11313	0.927756	1.33554	0.248843
512.7	Shortness of breath	7869	28523	0.965541	0.90962	1.0249	0.249313
377	Disorders of optic nerve and visual pathways	264	42771	0.850661	0.645573	1.1209	0.250507
381.1	Otitis media	230	44090	0.843708	0.630405	1.12918	0.25307
507	Pleurisy; pleural effusion	3393	38232	0.955086	0.881841	1.03441	0.258959
577	Diseases of pancreas	371	47940	0.876446	0.695763	1.10405	0.262868
276.6	Fluid overload	2209	36025	0.945842	0.857902	1.0428	0.263427
766	Neuralgia, neuritis, and radiculitis NOS	921	43499	0.920572	0.796247	1.06431	0.263558
733	Other disorders of bone and cartilage	871	42168	1.08587	0.939805	1.25464	0.26369
573.2	Liver replaced by transplant	490	36245	0.889406	0.723642	1.09314	0.265393
854	Complications of cardiac/vascular device, implant, and graft	696	44555	1.09804	0.931055	1.29497	0.266471
362.4	Retinal vascular changes and abnomalities	250	44756	0.854249	0.646588	1.1286	0.267599
395.6	Heart valve replaced	368	42588	1.13296	0.907785	1.41399	0.269496
279.1	Immunity deficiency	1684	42853	1.0624	0.954146	1.18294	0.269614
292.2	Mild cognitive impairment	256	41023	1.15897	0.891833	1.50611	0.269755
871	Open wounds of extremities	432	45342	0.886709	0.716144	1.0979	0.269975
592.11	Acute cystitis	396	37746	1.12509	0.912498	1.38722	0.270004
523.1	Gingivitis	324	45901	1.14108	0.902366	1.44295	0.270422
697	Sarcoidosis	374	42960	0.879024	0.698872	1.10561	0.270478
420.21	Acute pericarditis	219	45734	0.836718	0.608823	1.14992	0.271812
716.9	Arthropathy NOS	956	43959	0.923403	0.800788	1.06479	0.272943
535.8	Other specified gastritis	206	43245	1.17813	0.87673	1.58316	0.276871
720.1	Spinal stenosis of lumbar region	1174	39909	0.929514	0.814685	1.06053	0.277272
287.31	Primary thrombocytopenia	365	40450	1.12986	0.904059	1.41207	0.283116
619.4	Noninflammatory disorders of vagina	305	46702	0.873314	0.681784	1.11865	0.283548
561	Symptoms involving digestive system	429	39387	1.11726	0.912159	1.36849	0.283937
335	Multiple sclerosis	1464	37655	0.939952	0.839254	1.05273	0.28411
180.3	Cervical intraepithelial neoplasia [CIN] [Cervical dysplasia]	382	45404	0.886172	0.709955	1.10613	0.285378
835	Internal derangement of knee	840	46542	1.08398	0.934815	1.25696	0.285692
612.2	Hypertrophy of breast (Gynecomastia)	210	44849	0.84672	0.623733	1.14943	0.28599
850	Hemorrhage or hematoma complicating a procedure	411	44555	0.887922	0.713116	1.10558	0.287917
618.1	Prolapse of vaginal walls	352	48695	0.885789	0.707847	1.10846	0.289151
624.9	stress incontinence, female	494	45905	0.90204	0.745232	1.09184	0.289987
790.6	Other abnormal blood chemistry	1214	46440	1.06951	0.944043	1.21165	0.291192
560.4	Other intestinal obstruction	434	39387	0.892023	0.720642	1.10416	0.293844
599.9	Other abnormality of urination	921	39043	0.924612	0.798303	1.07091	0.295613
411.4	Coronary atherosclerosis	4296	40580	1.04184	0.964589	1.12528	0.297044
565	Anal and rectal conditions	523	44103	0.900824	0.740016	1.09658	0.297844
588.2	Secondary hyperparathyroidism (of renal origin)	587	37408	1.10047	0.918667	1.31826	0.298709
788	Syncope and collapse	2346	45121	0.952442	0.868418	1.0446	0.301103
292	Neurological disorders	271	41023	1.1447	0.88574	1.47937	0.301711
327	Sleep disorders	1191	38575	1.06827	0.941305	1.21236	0.306312
560.1	Paralytic ileus	372	39387	0.885329	0.700861	1.11835	0.306922
379.9	Pain, swelling or discharge of eye	267	42771	1.14303	0.88446	1.4772	0.306935
395	Heart valve disorders	210	42588	0.851477	0.625062	1.1599	0.307986
994.21	Septic shock	771	46333	0.919988	0.783634	1.08007	0.30824
411.2	Myocardial infarction	1966	40580	1.05547	0.950763	1.17171	0.311163
174	Breast cancer	201	46187	1.15942	0.870116	1.5449	0.312493
703	Diseases of nail, NOS	244	45413	1.14605	0.87779	1.4963	0.316362
771.1	Swelling of limb	1445	43647	0.941507	0.836768	1.05936	0.316488
426.32	Left bundle branch block	258	35137	1.144	0.879084	1.48875	0.316807
695.3	Rosacea	463	42960	1.10367	0.90842	1.34088	0.32069
530.11	GERD	7081	33836	0.97012	0.913606	1.03013	0.321867
433.1	Occlusion and stenosis of precerebral arteries	850	43681	1.0785	0.928701	1.25246	0.321926
743.12	Senile osteoporosis	289	43822	1.13037	0.884268	1.44497	0.327966
980	Encounter for long-term (current) use of antibiotics	355	48827	0.888619	0.701161	1.12619	0.328635
241.1	Nontoxic uninodular goiter	619	41190	1.08844	0.918217	1.29023	0.328714
574.1	Cholelithiasis	1038	45003	0.933945	0.813897	1.0717	0.330282
379.1	Scleritis and episcleritis	305	42771	0.88316	0.687369	1.13472	0.331227
519.9	Symptoms involving respiratory system and other chest symptoms	862	45928	0.928885	0.799867	1.07872	0.3336
763	Thoracic or lumbosacral neuritis or radiculitis, unspecified	1613	43499	0.946707	0.847186	1.05792	0.333834
415.2	Chronic pulmonary heart disease	1739	42116	1.05258	0.948002	1.16869	0.337163
276.12	Hyposmolality and/or hyponatremia	2134	36025	0.953627	0.864802	1.05158	0.341167
707.2	Chronic ulcer of leg or foot	607	47497	0.916199	0.765079	1.09717	0.341264
396	Abnormal heart sounds	745	42588	0.924968	0.787462	1.08649	0.34219
433.21	Cerebral artery occlusion, with cerebral infarction	1296	43681	0.942537	0.833291	1.0661	0.346414
427.11	Paroxysmal supraventricular tachycardia	593	35137	1.08801	0.912473	1.29732	0.347392
260.3	Adult failure to thrive	428	38837	1.10318	0.897575	1.35588	0.350752
401.3	Other hypertensive complications	1396	30091	0.940481	0.825837	1.07104	0.354854
249	Secondary diabetes mellitus	347	38373	1.1146	0.885144	1.40354	0.356232
613.7	Other signs and symptoms in breast	221	46988	0.874157	0.656794	1.16345	0.35649
476	Allergic rhinitis	4680	36035	1.03363	0.963082	1.10935	0.359087
841	Sprains and strains of back and neck	641	43139	0.921787	0.774493	1.09709	0.359236
573.3	Hepatomegaly	260	36245	1.13016	0.868929	1.46992	0.361573
830	Dislocation	910	46542	0.933879	0.806024	1.08201	0.362466
870	Open wounds of head; neck; and trunk	341	45342	0.895726	0.706192	1.13613	0.363963
761	Cervicalgia	3813	42579	0.965866	0.896082	1.04109	0.364043
509.1	Respiratory failure	3345	38232	0.963968	0.890266	1.04377	0.36584
558	Noninfectious gastroenteritis	679	39387	0.924631	0.780107	1.09593	0.366184
204.21	Myeloid leukemia, acute	220	47216	0.873131	0.649109	1.17447	0.369778
465	Acute upper respiratory infections of multiple or unspecified sites	4011	37116	1.03572	0.959074	1.11849	0.370926
585.34	Chronic Kidney Disease, Stage IV	1575	37408	1.05395	0.939087	1.18286	0.372132
596.5	Functional disorders of bladder	651	46183	0.924806	0.778795	1.09819	0.372587
509.2	Respiratory insufficiency	753	38232	1.07449	0.916805	1.25929	0.374933
359.2	Myopathy	711	43345	0.927963	0.786595	1.09474	0.375294
285.2	Anemia of chronic disease	526	35412	0.916939	0.755804	1.11243	0.379162
470	Septal Deviations/Turbinate Hypertrophy	1121	36035	1.06076	0.930069	1.20981	0.379244
965	Poisoning by analgesics, antipyretics, and antirheumatics	214	44790	0.873724	0.646667	1.18051	0.379293
512.9	Other dyspnea	5674	28523	0.970361	0.907237	1.03788	0.380645
276.42	Alkalosis	279	36025	1.11921	0.868166	1.44284	0.384809
480.1	Bacterial pneumonia	634	39666	0.925349	0.775743	1.10381	0.38852
350.3	Lack of coordination	971	44675	1.06199	0.925625	1.21845	0.391019
290.3	Other persistent mental disorders due to conditions classified elsewhere	470	41023	0.915201	0.747424	1.12064	0.391095
440.2	Atherosclerosis of the extremities	249	42187	0.884882	0.667293	1.17342	0.395682
153.2	Colon cancer	257	43742	1.11934	0.862295	1.45302	0.397012
275.53	Disorders of phosphorus metabolism	604	44905	0.92418	0.769765	1.10957	0.397926
611.11	Mammographic microcalcification	231	44849	1.124	0.856954	1.47427	0.398326
594.3	Calculus of ureter	355	46246	1.10209	0.87891	1.38195	0.39978
454.11	Varicose veins of lower extremity, symptomtic	257	41340	0.891719	0.680004	1.16935	0.40727
276.11	Hyperosmolality and/or hypernatremia	452	36025	0.915634	0.743241	1.12801	0.407581
642	Hypertension complicating pregnancy, childbirth, and the puerperium	376	48796	0.909672	0.726819	1.13853	0.408307
367.2	Astigmatism	421	46011	1.09161	0.886688	1.3439	0.408625
337	Disorders of the autonomic nervous system	283	37655	1.11057	0.86498	1.42588	0.410821
371.3	Inflammation of eyelids	498	42801	0.921299	0.757479	1.12055	0.411881
496.1	Emphysema	608	40428	1.07591	0.903131	1.28173	0.41268
536.3	Gastroparesis	333	43245	0.905673	0.713524	1.14957	0.415448
694.2	Other dyschromia	738	42960	1.06736	0.912272	1.24881	0.415777
440.22	Atherosclerosis of native arteries of the extremities with intermittent claudication	255	42187	1.11678	0.855438	1.45796	0.416775
722.6	Degeneration of intervertebral disc	2751	39909	0.964113	0.882649	1.0531	0.417127
374.3	Ptosis of eyelid	306	42801	1.10399	0.868839	1.40278	0.41822
257.1	Testicular hypofunction	507	43860	0.914349	0.735954	1.13599	0.418743
577.3	Cyst and pseudocyst of pancreas	214	47940	1.12466	0.844093	1.49848	0.422335
702.1	Actinic keratosis	1274	45498	1.05349	0.927257	1.19691	0.423586
275.6	Hypercalcemia	497	44905	0.924031	0.760993	1.122	0.425022
250.42	Other abnormal glucose	1282	38373	0.950842	0.839236	1.07729	0.42877
246	Other disorders of thyroid	287	41190	1.10517	0.862586	1.41596	0.429016
327.1	Hypersomnia	404	38575	1.08882	0.881089	1.34553	0.430773
458.9	Hypotension NOS	2284	43109	0.962799	0.875828	1.05841	0.432537
450	Noninfectious disorders of lymphatic channels	383	48860	1.08913	0.879507	1.34872	0.433731
537	Other disorders of stomach and duodenum	1091	43245	1.05405	0.92356	1.20297	0.435006
289.8	Polycythemia, secondary	233	38893	1.12001	0.842435	1.48904	0.435388
740.9	Osteoarthrosis NOS	3038	39616	0.965303	0.883268	1.05496	0.435788
513.4	Hyperventilation	393	46496	0.91555	0.732686	1.14405	0.437666
550.4	Umbilical hernia	364	45075	0.911049	0.718907	1.15455	0.440788
455	Hemorrhoids	1139	41340	1.05268	0.923822	1.19952	0.440909
967	Adverse effects of sedatives or other central nervous system depressants and anesthetics	296	44790	0.905011	0.701817	1.16704	0.441691
274.11	Gouty arthropathy	664	47003	1.07011	0.900145	1.27217	0.442564
578.2	Blood in stool	1219	40394	1.04962	0.926226	1.18944	0.4479
136	Other infectious and parasitic diseases	226	47965	0.891196	0.661372	1.20088	0.449046
278	Overweight, obesity and other hyperalimentation	319	42734	0.908618	0.708693	1.16494	0.449748
728.7	Fasciitis	622	37980	1.0677	0.897926	1.26957	0.458457
289.4	Lymphadenitis	1593	39145	1.04237	0.933769	1.16359	0.459784
706.2	Sebaceous cyst	703	44765	0.939262	0.795203	1.10942	0.460735
240	Simple and unspecified goiter	294	41190	1.09603	0.85832	1.39956	0.462269
567	Peritonitis and retroperitoneal infections	537	44103	0.930643	0.768286	1.12731	0.462421
613.8	Other specified disorders of breast	275	46988	1.09759	0.855495	1.40821	0.463908
720	Spinal stenosis	688	39909	0.939608	0.794756	1.11086	0.465863
452.2	Deep vein thrombosis [DVT]	922	41340	1.05456	0.91372	1.21712	0.467622
272.11	Hypercholesterolemia	3630	35544	0.96836	0.887886	1.05613	0.467639
550.5	Ventral hernia	336	45075	1.09002	0.863773	1.37553	0.467714
704.1	Alopecia	681	45413	1.06147	0.903514	1.24705	0.468005
743.11	Osteoporosis NOS	1619	43822	0.959424	0.857849	1.07303	0.468146
797	Shock	795	47645	0.943956	0.807049	1.10409	0.470651
509.8	Dependence on respirator [Ventilator] or supplemental oxygen	670	38232	1.06277	0.899604	1.25553	0.47407
225.1	Benign neoplasm of brain, cranial nerves, meninges	203	48574	0.896571	0.664379	1.20991	0.475259
78	Viral warts & HPV	684	39042	1.06249	0.897886	1.25726	0.480322
244.1	Secondary hypothyroidism	698	41190	1.05924	0.90152	1.24455	0.484153
707.3	Chronic ulcer of unspecified site	204	47497	1.1113	0.826534	1.49418	0.484746
174.11	Malignant neoplasm of female breast	682	46187	1.05838	0.90155	1.24249	0.488062
550.1	Inguinal hernia	403	45075	0.922141	0.730428	1.16417	0.495452
949	Allergies, other	469	40644	1.07087	0.878801	1.30491	0.497184
442.1	Aortic aneurysm	272	42187	0.910574	0.694299	1.19422	0.498339
155.1	Malignant neoplasm of liver, primary	542	46492	1.06584	0.882763	1.28688	0.507251
764	Sciatica	1028	43499	1.04657	0.914685	1.19748	0.50772
578.9	Hemorrhage of gastrointestinal tract	1020	40394	0.954089	0.830139	1.09655	0.508013
840.3	Joint/ligament sprain	680	43139	0.944675	0.797441	1.11909	0.510293
701	Other hypertrophic and atrophic conditions of skin	399	45704	0.930527	0.74913	1.15585	0.515149
687.1	Rash and other nonspecific skin eruption	2950	37156	1.02791	0.945601	1.11739	0.517975
465.2	Acute pharyngitis	2238	37116	1.03318	0.935606	1.14092	0.519016
426.91	Cardiac pacemaker in situ	340	35137	1.08046	0.853832	1.36725	0.519351
371.21	Allergic conjunctivitis	731	42801	0.949016	0.807651	1.11512	0.524851
242	Thyrotoxicosis with or without goiter	349	41190	1.07561	0.8578	1.34873	0.5278
473.4	Voice disturbance	974	36035	1.04518	0.910012	1.20042	0.531716
197	Chemotherapy	620	45007	0.945589	0.793405	1.12696	0.53203
228.1	Hemangioma of skin and subcutaneous tissue	224	48326	0.912786	0.685163	1.21603	0.532936
454	Varicose veins	339	41340	0.925433	0.72443	1.18221	0.535085
433	Cerebrovascular disease	233	43681	1.09054	0.828601	1.43528	0.53629
531.2	Gastric ulcer	239	47397	1.08929	0.830589	1.42856	0.536436
428.1	Congestive heart failure (CHF) NOS	2992	42422	0.973604	0.894278	1.05997	0.537289
649.1	Diabetes or abnormal glucose tolerance complicating pregnancy	318	48006	0.92682	0.728008	1.17993	0.537297
320	Meningitis	209	48360	0.907004	0.664911	1.23724	0.537792
250.25	Diabetes type 2 with peripheral circulatory disorders	380	38373	0.93037	0.738752	1.17169	0.539624
733.4	Aseptic necrosis of bone	230	42168	0.911783	0.67767	1.22677	0.541863
715.1	Sacroiliitis NEC	370	47077	1.07013	0.8607	1.33052	0.541865
377.3	Optic neuritis/neuropathy	467	42771	0.939553	0.768677	1.14842	0.542656
562.1	Diverticulosis	1527	39387	1.03669	0.922007	1.16564	0.5469
389.2	Conductive hearing loss	320	45038	1.07512	0.846272	1.36585	0.553081
427	Cardiac dysrhythmias	279	35137	0.923266	0.709149	1.20203	0.553138
979	Adverse drug events and drug allergies	936	44790	0.957783	0.82895	1.10664	0.558393
851	Complications of transplants and reattached limbs	728	44555	0.951564	0.805528	1.12408	0.559177
374.6	Dermatochalasis	498	42801	1.05812	0.874196	1.28075	0.561971
386.9	Dizziness and giddiness (Light-headedness and vertigo)	3321	42170	1.02357	0.945857	1.10767	0.563081
280.1	Iron deficiency anemias, unspecified or not due to blood loss	2274	35412	1.02809	0.935909	1.12935	0.563272
365	Glaucoma	931	45218	0.958217	0.827998	1.10892	0.566829
429.3	Symptoms involving cardiovascular system	490	42422	0.944536	0.775368	1.15061	0.57092
261.4	Vitamin D deficiency	3632	38837	1.0224	0.946869	1.10395	0.57158
427.5	Arrhythmia (cardiac) NOS	2219	35137	0.972269	0.881967	1.07182	0.571748
569.2	Gastrointestinal complications	618	44103	0.951103	0.798555	1.13279	0.57407
751.21	Cystic kidney disease	297	47498	1.07335	0.835488	1.37892	0.579739
395.1	Nonrheumatic mitral valve disorders	1517	42588	1.03239	0.922171	1.15578	0.579991
743.13	Other specified osteoporosis	390	43822	0.940079	0.754728	1.17095	0.5813
327.32	Obstructive sleep apnea	3723	38575	1.02181	0.946143	1.10353	0.582577
244.2	Acquired hypothyroidism	374	41190	1.06277	0.85337	1.32354	0.586628
381.11	Suppurative and unspecified otitis media	658	44090	0.953225	0.801911	1.13309	0.586998
272.12	Hyperglyceridemia	361	35544	0.93622	0.736751	1.18969	0.589806
512.2	Painful respiration	645	28523	0.952301	0.797178	1.13761	0.590055
327.4	Insomnia	2270	38575	1.026	0.934141	1.12688	0.591739
362.3	Other nondiabetic retinopathy	300	44756	1.0707	0.833954	1.37466	0.59208
345.12	Partial epilepsy	472	37655	0.946194	0.772375	1.15913	0.593298
743.9	Osteopenia or other disorder of bone and cartilage	1283	43822	0.967093	0.854521	1.0945	0.596151
443.9	Peripheral vascular disease, unspecified	944	42187	1.04006	0.899258	1.20291	0.59664
626	Disorders of menstruation and other abnormal bleeding from female genital tract	408	41150	1.05791	0.857103	1.30576	0.600146
503	Pulmonary congestion and hypostasis	1073	38232	1.0365	0.905855	1.18599	0.601976
765	Cervical radiculitis	945	43499	1.03776	0.901759	1.19426	0.605067
681.5	Cellulitis and abscess of leg, except foot	913	42652	0.962009	0.83055	1.11428	0.605406
458.1	Orthostatic hypotension	620	43109	0.955223	0.801709	1.13813	0.608307
415.21	Primary pulmonary hypertension	514	42116	0.951722	0.787163	1.15068	0.609433
433.5	Cerebral aneurysm	201	43681	0.925056	0.685537	1.24826	0.610371
626.2	Dysmenorrhea	348	41150	0.941905	0.746729	1.1881	0.613422
615	Endometriosis	279	46264	0.936864	0.727099	1.20715	0.61406
771	Musculoskeletal symptoms referable to limbs	665	43647	0.957268	0.807484	1.13484	0.614935
859	Complication due to other implant and internal device	444	44555	0.948324	0.770768	1.16678	0.615918
290.1	Dementias	443	41023	0.948309	0.770338	1.1674	0.616729
195	Cancer, suspected or other	395	45007	1.05616	0.851582	1.30988	0.618902
480.11	Pneumococcal pneumonia	258	39666	1.06982	0.819398	1.39677	0.619874
389.1	Sensorineural hearing loss	1463	45038	0.971099	0.863941	1.09155	0.622999
369.5	Conjunctivitis, infectious	640	42801	1.04328	0.880198	1.23657	0.625179
479	Other upper respiratory disease	1605	36035	1.02801	0.919968	1.14874	0.625825
634	Miscarriage; stillbirth	261	47772	0.937857	0.719239	1.22293	0.635643
585.33	Chronic Kidney Disease, Stage III	2949	37408	1.02141	0.935231	1.11552	0.637652
261	Vitamin deficiency	210	38837	1.0724	0.801077	1.43563	0.638575
578.1	Hematemesis	379	40394	1.05476	0.843642	1.31872	0.63986
269	Proteinuria	2287	44127	0.977535	0.888585	1.07539	0.640641
261.2	Vitamin B-complex deficiencies	1067	38837	0.968847	0.847651	1.10737	0.642517
446.9	Arteritis NOS	331	42187	1.05675	0.83699	1.33421	0.642621
599.4	Urinary incontinence	1255	39043	0.97124	0.857332	1.10028	0.646595
433.11	Occlusion of cerebral arteries, with cerebral infarction	205	43681	0.931311	0.686915	1.26266	0.646784
198	Secondary malignant neoplasm	366	45007	1.05331	0.84268	1.31659	0.648192
41.4	E. coli	685	42950	0.962649	0.816928	1.13436	0.649422
840	Sprains and strains	1768	43139	0.975551	0.87655	1.08573	0.65028
496.2	Chronic bronchitis	259	40428	0.940123	0.719854	1.22779	0.650316
379.2	Disorders of vitreous body	1153	42771	0.970165	0.850938	1.1061	0.650739
426	Cardiac conduction disorders	566	35137	0.958039	0.79568	1.15353	0.650938
536.8	Dyspepsia and other specified disorders of function of stomach	453	43245	1.04721	0.857449	1.27897	0.651085
327.3	Sleep apnea	1536	38575	0.973712	0.866395	1.09432	0.654776
250.24	Type 2 diabetes with neurological manifestations	1730	38373	0.975503	0.873301	1.08967	0.660493
355.1	Chronic pain syndrome	986	42290	0.969979	0.844904	1.11357	0.66519
743.2	Pathologic fracture	223	43822	0.93907	0.706087	1.24893	0.665662
338.1	Acute pain	2846	40191	1.01869	0.936098	1.10857	0.667756
724	Other and unspecified disorders of back	247	39909	0.941609	0.714226	1.24138	0.669633
426.24	Atrioventricular block, complete	279	35137	0.944904	0.727424	1.2274	0.671089
8.52	Intestinal infection due to C. difficile	385	47701	0.953643	0.764944	1.18889	0.673065
313.1	Attention deficit hyperactivity disorder	595	47127	0.962056	0.799542	1.1576	0.681989
611.1	Abnormal mammogram	748	44849	1.03257	0.884736	1.20511	0.684334
357	Inflammatory and toxic neuropathy	1515	43345	1.02355	0.914612	1.14547	0.685153
625.1	Dyspareunia	235	45905	0.945241	0.718188	1.24408	0.68783
250.3	Insulin pump user	691	38373	0.965997	0.815701	1.14399	0.688462
172.1	Melanomas of skin, dx or hx	381	44811	1.04619	0.83772	1.30655	0.690417
478	Throat pain	295	36035	1.05159	0.819628	1.34919	0.692391
747.1	Cardiac congenital anomalies	412	47692	0.957297	0.769445	1.19101	0.695372
721.1	Spondylosis without myelopathy	2407	39909	0.98151	0.893738	1.0779	0.696181
627.3	Postmenopausal atrophic vaginitis	577	41150	1.03599	0.866813	1.23818	0.697504
272	Disorders of lipoid metabolism	524	35544	1.04016	0.851812	1.27015	0.699267
327.71	Restless legs syndrome	651	38575	1.03305	0.873902	1.22118	0.703249
579.2	Splenomegaly	953	40394	1.02823	0.890952	1.18665	0.703406
960.1	Adverse effects of antibacterials (not penicillins)	222	44790	0.944846	0.705229	1.26588	0.703824
782.3	Edema	3818	41578	0.985569	0.914048	1.06269	0.705296
380.4	Impacted cerumen	738	46782	0.96966	0.825494	1.139	0.707542
292.1	Aphasia/speech disturbance	560	41023	0.965443	0.80308	1.16063	0.708145
586.2	Cyst of kidney, acquired	723	37408	1.03164	0.874545	1.21697	0.711668
512.1	Wheezing	629	28523	0.96767	0.811254	1.15424	0.714854
79	Viral infection	882	39042	0.972215	0.835384	1.13146	0.715778
371.2	Conjunctivitis, noninfectious	324	42801	0.956953	0.75476	1.21331	0.716349
333	Extrapyramidal disease and abnormal movement disorders	221	37655	1.05352	0.791425	1.40242	0.720903
425.1	Primary/intrinsic cardiomyopathies	1203	45734	0.977022	0.859545	1.11056	0.722099
528	Diseases of the oral soft tissues, excluding lesions specific for gingiva and tongue	286	46735	1.04673	0.813273	1.34722	0.722782
117	Mycoses	220	43157	0.94759	0.703112	1.27707	0.723646
464	Acute sinusitis	3092	37116	0.984912	0.90417	1.07286	0.727564
550.6	Incisional hernia	346	45075	1.04164	0.827956	1.31047	0.727639
430.2	Intracerebral hemorrhage	293	43681	1.04519	0.81349	1.34289	0.729593
681.1	Cellulitis and abscess of fingers/toes	422	42652	1.03761	0.841198	1.27989	0.730201
481	Influenza	456	39666	0.965087	0.784573	1.18713	0.736604
721.2	Spondylosis with myelopathy	261	39909	0.955405	0.732181	1.24669	0.736865
288.1	Decreased white blood cell count	572	39145	1.03136	0.86064	1.23596	0.738008
447.7	Aortic ectasia	229	42187	1.0508	0.785454	1.40579	0.738601
368.2	Diplopia and disorders of binocular vision	414	45248	1.03539	0.839221	1.27742	0.74555
411.3	Angina pectoris	988	40580	0.976362	0.844488	1.12883	0.7466
800.1	Fracture of neck of femur	244	44368	0.956323	0.729257	1.25409	0.746761
272.13	Mixed hyperlipidemia	5507	35544	1.01189	0.941817	1.08717	0.746875
569	Other disorders of intestine	479	44103	0.968063	0.792613	1.18235	0.750371
700	Corns and callosities	221	45704	1.04709	0.787632	1.39202	0.751442
275.51	Hypocalcemia	346	44905	0.963062	0.762857	1.21581	0.75159
960.2	Allergy/adverse effect of penicillin	282	44790	0.959629	0.741334	1.2422	0.754324
382	Otalgia	670	44090	0.974109	0.8247	1.15059	0.757481
110.11	Dermatophytosis of nail	1039	43157	0.978297	0.850938	1.12472	0.757821
727.1	Synovitis and tenosynovitis	1434	37980	1.01863	0.905738	1.1456	0.75803
726.3	Bursitis	440	37980	1.03308	0.838534	1.27277	0.75981
580.31	Nephritis and nephropathy in diseases classified elsewhere	294	37408	1.04045	0.806901	1.34159	0.759819
415.11	Pulmonary embolism and infarction, acute	714	42116	1.02532	0.871928	1.2057	0.7623
530.2	Esophageal bleeding (varices/hemorrhage)	1482	33836	0.982016	0.872842	1.10485	0.762794
628	Ovarian cyst	797	41150	1.02367	0.878249	1.19317	0.764724
278.1	Obesity	2772	42734	0.986864	0.904832	1.07633	0.765209
596	Other disorders of bladder	219	46183	0.95634	0.712211	1.28415	0.766569
416	Cardiomegaly	2568	42116	1.01373	0.926339	1.10936	0.766886
218.1	Uterine leiomyoma	713	45978	1.02451	0.87261	1.20286	0.767418
599.2	Retention of urine	1118	39043	0.979922	0.856631	1.12096	0.767504
459.9	Circulatory disease NEC	351	43109	0.965817	0.764716	1.2198	0.770298
211	Benign neoplasm of other parts of digestive system	314	46952	0.964721	0.757908	1.22797	0.770465
599.5	Frequency of urination and polyuria	1799	39043	1.0161	0.912624	1.1313	0.770751
198.6	Secondary malignancy of bone	266	45007	1.03889	0.799623	1.34974	0.775147
797.1	Cardiogenic shock	302	47645	1.03697	0.808134	1.33061	0.775334
395.3	Nonrheumatic tricuspid valve disorders	311	42588	0.965326	0.756466	1.23185	0.776647
742.9	Other derangement of joint	631	41815	0.975691	0.820641	1.16003	0.78046
474.2	Chronic tonsillitis and adenoiditis	385	36035	0.967827	0.768615	1.21867	0.780924
741.4	Joint effusions	855	41815	1.02141	0.878839	1.1871	0.782436
578.8	Hemorrhage of rectum and anus	616	40394	0.97566	0.816927	1.16523	0.785621
573	Other disorders of liver	1217	36245	1.01764	0.897162	1.15429	0.785657
704.8	Other specified diseases of hair and hair follicles	270	45413	1.03763	0.794037	1.35594	0.786724
289	Other diseases of blood and blood-forming organs	403	39145	1.02986	0.831967	1.27483	0.78696
514.2	Solitary pulmonary nodule	716	45539	0.977956	0.831079	1.15079	0.788339
262	Mineral deficiency NEC	240	38837	0.963446	0.730726	1.27028	0.791789
350.2	Abnormality of gait	759	44675	1.02134	0.872323	1.19581	0.793022
571.81	Portal hypertension	1808	36245	1.01427	0.91237	1.12755	0.793107
605	Erectile dysfunction [ED]	869	45511	1.02313	0.861225	1.21546	0.794764
735	Acquired foot deformities	401	44528	0.971591	0.781533	1.20787	0.795249
250.7	Diabetic retinopathy	774	44756	0.978897	0.833199	1.15007	0.79532
41.1	Staphylococcus infections	402	42950	0.971935	0.780722	1.20998	0.798963
284.1	Pancytopenia	880	35412	0.981039	0.845906	1.13776	0.800142
242.1	Graves' disease	239	41190	0.965123	0.730753	1.27466	0.802494
433.8	Late effects of cerebrovascular disease	752	43681	1.02044	0.870588	1.19608	0.80285
572	Ascites (non malignant)	2202	36245	0.987845	0.89727	1.08756	0.803165
41.12	Methicillin resistant Staphylococcus aureus	424	42950	0.973384	0.785843	1.20568	0.804872
346.1	Nonspecific abnormal findings on radiological and other examination of skull and head	229	37655	0.965118	0.727269	1.28075	0.80573
260.6	Anorexia	316	38837	1.03063	0.809043	1.31289	0.80704
208	Benign neoplasm of colon	1834	44614	0.98689	0.88641	1.09876	0.809649
352.1	Trigeminal nerve disorders [CN5]	319	42290	0.971568	0.767067	1.23059	0.810939
200	Myeloproliferative disease	463	47216	0.976173	0.79893	1.19274	0.81351
497	Bronchitis	498	40428	0.977428	0.806249	1.18495	0.816212
286.7	Other and unspecified coagulation defects	1413	40450	0.986264	0.877361	1.10868	0.816772
327.41	Organic or persistent insomnia	330	38575	1.02779	0.812301	1.30045	0.819376
590	Pyelonephritis	540	37746	0.97864	0.812043	1.17941	0.820592
574.3	Cholecystitis without cholelithiasis	273	45003	1.03051	0.794512	1.3366	0.820844
277	Other disorders of metabolism	348	47123	0.97463	0.769194	1.23493	0.831506
420.2	Pericarditis	769	45734	0.983133	0.838373	1.15289	0.834198
738.4	Acquired spondylolisthesis	513	44528	1.01944	0.845389	1.22934	0.840217
315	Develomental delays and disorders	298	47127	0.973797	0.752009	1.261	0.840414
427.8	Sinoatrial node dysfunction (Bradycardia)	567	35137	1.01911	0.845977	1.22766	0.842088
599.3	Dysuria	2016	39043	1.01019	0.913572	1.11703	0.843269
278.4	Abnormal weight gain	394	42734	0.978604	0.786966	1.21691	0.845778
701.2	Scar conditions and fibrosis of skin	412	45704	0.979498	0.79442	1.2077	0.846282
727.4	Ganglion and cyst of synovium, tendon, and bursa	355	37980	1.0227	0.814722	1.28376	0.846591
726	Peripheral enthesopathies and allied syndromes	2009	37980	0.989954	0.893145	1.09725	0.847498
333.1	Essential tremor	401	37655	1.0206	0.825353	1.26204	0.850681
521.1	Dental caries	781	45901	0.985514	0.841716	1.15388	0.85611
427.3	Other specified cardiac dysrhythmias	1437	35137	0.989423	0.878747	1.11404	0.860533
381.2	Eustachian tube disorders	954	44090	0.987488	0.858067	1.13643	0.860551
433.6	Acute, but ill-defined cerebrovascular disease	465	43681	0.982166	0.803116	1.20113	0.86089
280.2	Iron deficiency anemia secondary to blood loss (chronic)	597	35412	1.01587	0.851641	1.21178	0.861042
690.1	Seborrheic dermatitis	424	42960	1.01882	0.825412	1.25755	0.862171
286.2	Encounter for long-term (current) use of anticoagulants	947	40450	0.987435	0.854929	1.14048	0.863443
401.21	Hypertensive heart disease	2011	30091	1.00989	0.901077	1.13183	0.865694
636.3	Hemorrhage in early pregnancy	322	47772	0.979682	0.77115	1.2446	0.866506
532	Dysphagia	2662	33836	0.992561	0.908275	1.08467	0.869013
386.2	Peripheral or central vertigo	453	42170	1.0165	0.832624	1.24098	0.872297
80	Postoperative infection	460	47602	0.983993	0.804052	1.2042	0.875553
681.7	Cellulitis and abscess of trunk	476	42652	0.984151	0.805014	1.20315	0.876156
477	Epistaxis or throat hemorrhage	459	36035	1.01581	0.82982	1.24349	0.879158
427.12	Paroxysmal ventricular tachycardia	632	35137	1.01351	0.849743	1.20884	0.881375
782.6	Pallor and flushing	214	41578	1.02128	0.766319	1.36108	0.885718
195.1	Malignant neoplasm, other	331	45007	0.982748	0.774763	1.24657	0.885947
440	Atherosclerosis	203	42187	0.978368	0.724879	1.3205	0.886342
371.1	Uveitis, noninfectious or NOS	544	42801	1.01336	0.840872	1.22123	0.889114
472	Chronic pharyngitis and nasopharyngitis	976	36035	1.00966	0.876892	1.16252	0.89372
963.1	Antineoplastic and immunosuppressive drugs causing adverse effects	332	44790	0.983934	0.775616	1.2482	0.89385
608	Other disorders of male genital organs	331	45511	1.0175	0.783905	1.3207	0.896283
411.1	Unstable angina (intermediate coronary syndrome)	834	40580	1.00998	0.863257	1.18163	0.901345
278.11	Morbid obesity	1510	42734	0.993067	0.886321	1.11267	0.904548
275.3	Disorders of magnesium metabolism	538	44905	0.988959	0.820329	1.19225	0.907337
389	Hearing loss	903	45038	1.00801	0.871286	1.1662	0.914525
530.1	Esophagitis, GERD and related diseases	341	33836	1.01301	0.798777	1.2847	0.915094
281.9	Deficiency anemias	220	35412	0.984509	0.73729	1.31462	0.915722
193	Thyroid cancer	206	48564	0.984263	0.733596	1.32058	0.915766
285.22	Anemia in neoplastic disease	541	35412	1.00986	0.839683	1.21453	0.917001
362.23	Cystoid macular degeneration of retina	214	44756	0.98507	0.734255	1.32156	0.92008
702.2	Seborrheic keratosis	1688	45498	0.99466	0.889983	1.11165	0.924806
375.1	Dry eyes	1643	42771	0.994934	0.891565	1.11029	0.927688
593.1	Gross hematuria	388	37746	0.990056	0.790627	1.23979	0.930608
562.2	Diverticulitis	375	39387	0.990191	0.792999	1.23642	0.930675
389.4	Tinnitus	638	45038	1.00668	0.847843	1.19528	0.939391
274.1	Gout	1401	47003	0.995245	0.880154	1.12539	0.939409
592.1	Cystitis	206	37746	0.988872	0.737028	1.32677	0.940517
840.2	Rotator cuff (capsule) sprain	317	43139	1.00907	0.794443	1.28169	0.940978
425.2	Secondary/extrinsic cardiomyopathies	422	45734	1.00767	0.814949	1.24596	0.943777
475.9	Postnasal drip	344	36035	0.991796	0.787471	1.24914	0.944201
550.2	Diaphragmatic hernia	1050	45075	1.00471	0.879441	1.14783	0.944847
442.11	Abdominal aortic aneurysm	252	42187	1.00918	0.765496	1.33045	0.948307
173	Neoplasm of uncertain behavior of skin	1720	44811	0.996402	0.893219	1.1115	0.948468
804	Fracture of hand or wrist	536	44368	0.994027	0.822224	1.20173	0.95066
610.1	Cystic mastopathy	627	44849	1.00522	0.848773	1.19051	0.951862
250.41	Impaired fasting glucose	363	38373	1.00689	0.802313	1.26362	0.952782
415	Pulmonary heart disease	225	42116	0.991289	0.741238	1.32569	0.952956
271.3	Intestinal disaccharidase deficiencies and disaccharide malabsorption	281	48881	1.00759	0.778677	1.30379	0.954161
626.11	Absent or infrequent menstruation	439	41150	0.99434	0.808517	1.22287	0.957117
440.9	Atherosclerosis of aorta	263	42187	1.0073	0.772312	1.31378	0.957224
54	Herpes simplex	462	39042	1.00542	0.821969	1.22983	0.958025
575.2	Obstruction of bile duct	234	45003	0.992673	0.746962	1.31921	0.959576
587	Kidney replaced by transpant	605	37408	1.00442	0.837362	1.20481	0.962081
619.2	Disorders of uterus, NEC	258	46702	1.00524	0.774565	1.30461	0.96867
722.1	Displacement of intervertebral disc	901	39909	0.997401	0.861701	1.15447	0.972182
705.8	Hyperhidrosis	248	44765	1.00463	0.763692	1.32158	0.973672
501	Pneumonitis due to inhalation of food or vomitus	398	38232	0.997636	0.800985	1.24257	0.983142
710.12	Chronic osteomyelitis	234	43959	0.996914	0.746935	1.33055	0.983257
516.1	Hemoptysis	608	48414	1.0016	0.838188	1.19688	0.985941
722.8	Postlaminectomy syndrome	328	39909	0.998054	0.786159	1.26706	0.987236
275.1	Disorders of iron metabolism	244	44905	1.00223	0.756815	1.32722	0.987613
272.1	Hyperlipidemia	7397	35544	1.00027	0.938557	1.06604	0.993365
172.2	Other non-epithelial cancer of skin	763	44811	1.00049	0.850989	1.17627	0.995219
366	Cataract	1120	45069	1.00023	0.87469	1.14379	0.997327
420.3	Endocarditis	302	45734	0.999767	0.777977	1.28479	0.998546
717	Polymyalgia Rheumatica	237	49078	1.00004	0.761949	1.31252	0.999784

## Sheet: Table_S6
Table S6:	Clinical associations for positive ANA (titer≥1:80) in individuals without ANA-related autoimmune disease and diagnoses recorded after ANA testing (adjusted for year of birth, sex, race, and length of follow-up)
phenotype	snp	description	n_cases	n_controls	OR	LCI	UCI	P
443.1	ANA	Raynaud's syndrome	332	41756	2.37148	1.90446	2.95303	1.19e-14
70.3	ANA	Viral hepatitis C	1176	45507	0.620777	0.537758	0.716612	7.55e-11
585.1	ANA	Acute renal failure	2944	37514	0.816719	0.748048	0.891694	6.24e-06
585.2	ANA	Renal failure NOS	681	37514	0.654611	0.542629	0.789703	9.58e-06
318	ANA	Tobacco use disorder	1512	41377	0.760355	0.672432	0.859774	1.24e-05
783	ANA	Fever of unknown origin	2077	42621	0.796547	0.718657	0.882878	1.47e-05
745	ANA	Pain in joint	5336	36913	1.14165	1.06973	1.21841	6.6e-05
740.2	ANA	Osteoarthrosis, generalized	1108	39908	1.29597	1.14039	1.47276	7.08e-05
345.3	ANA	Convulsions	742	38568	0.720197	0.605463	0.856673	0.000209492
316	ANA	Substance addiction and disorders	762	41377	0.739307	0.623157	0.877105	0.00053271
452	ANA	Other venous embolism and thrombosis	733	41561	0.738684	0.621035	0.878621	0.000621697
345	ANA	Epilepsy, recurrent seizures, convulsions	352	38568	0.649314	0.500736	0.841978	0.00112425
296.22	ANA	Major depressive disorder	2171	35799	0.847122	0.766622	0.936075	0.00112716
938.2	ANA	Chronic dermatitis due to solar radiation	270	41929	1.52116	1.17457	1.97003	0.00147473
300.9	ANA	Posttraumatic stress disorder	401	35799	0.682427	0.53857	0.864711	0.00155905
340	ANA	Migraine	1071	40891	0.801342	0.695468	0.923334	0.0021892
356	ANA	Hereditary and idiopathic peripheral neuropathy	1028	42925	0.800196	0.693444	0.923382	0.00227977
789	ANA	Nausea and vomiting	2244	42290	0.859894	0.780208	0.947718	0.00234807
571.8	ANA	Liver abscess and sequelae of chronic liver disease	1159	36631	0.816187	0.713594	0.93353	0.00304061
340.1	ANA	Migrain with aura	328	40891	0.677534	0.523172	0.87744	0.00316587
696.41	ANA	Psoriasis vulgaris	244	43079	1.48992	1.14325	1.9417	0.00316972
285	ANA	Other anemias	3046	37357	0.879878	0.808011	0.958137	0.00324325
798	ANA	Malaise and fatigue	5045	35855	1.10443	1.03325	1.18052	0.00347607
585.4	ANA	Chronic kidney disease, Stage I or II	1045	37514	0.806571	0.696662	0.933819	0.00402576
504	ANA	Other alveolar and parietoalveolar pneumonopathy	499	39139	1.30991	1.08703	1.57849	0.00455528
292.4	ANA	Altered mental status	1602	41146	0.849191	0.75792	0.951454	0.00483557
586	ANA	Other disorders of the kidney and ureters	1259	37514	0.826906	0.724142	0.944253	0.00499719
573.5	ANA	Jaundice (not of newborn)	309	36631	0.682267	0.519635	0.895799	0.00592202
947	ANA	Urticaria	424	41929	1.32674	1.08332	1.62486	0.0062601
276.5	ANA	Hypovolemia	1365	37984	0.840652	0.741651	0.952867	0.00662317
300.11	ANA	Generalized anxiety disorder	607	35799	0.772663	0.640962	0.931423	0.00682808
250.22	ANA	Type 2 diabetes with renal manifestations	1189	39175	0.829917	0.724209	0.951054	0.00731953
367.2	ANA	Astigmatism	203	45259	1.49534	1.11303	2.00898	0.00756637
585.32	ANA	End stage renal disease	1139	37514	0.825088	0.716312	0.950382	0.00768609
994.1	ANA	Systemic inflammatory response syndrome (SIRS)	206	45055	0.632938	0.451279	0.887724	0.00804874
276.41	ANA	Acidosis	1791	37984	0.862686	0.773126	0.96262	0.00826053
300.1	ANA	Anxiety disorder	2217	35799	0.877462	0.795663	0.967671	0.0088389
348.8	ANA	Encephalopathy, not elsewhere classified	750	38568	0.801251	0.678326	0.946451	0.00911554
723	ANA	Other disorders of cervical region	240	40678	0.668997	0.493209	0.907439	0.00975246
504.1	ANA	Idiopathic fibrosing alveolitis	414	39139	1.30977	1.06665	1.6083	0.00999839
250.6	ANA	Polyneuropathy in diabetes	502	39175	0.756223	0.611014	0.935941	0.0102119
401.1	ANA	Essential hypertension	5079	35636	0.912521	0.85095	0.978546	0.0102143
425.1	ANA	Primary/intrinsic cardiomyopathies	503	44725	0.76212	0.619076	0.938216	0.0104275
355	ANA	Complex regional/central pain syndrome	317	42491	0.718649	0.557398	0.926548	0.0108194
585.3	ANA	Chronic renal failure [CKD]	2087	37514	0.873297	0.786736	0.96938	0.0109611
394.7	ANA	Disease of tricuspid valve	285	42442	1.37445	1.0754	1.75667	0.0110646
785	ANA	Abdominal pain	4008	40004	0.907413	0.841853	0.978077	0.0111059
573.4	ANA	Acute and subacute necrosis of liver	330	36631	0.720771	0.559719	0.928164	0.0111561
454	ANA	Varicose veins	234	41561	0.666731	0.48649	0.91375	0.0117046
255.21	ANA	Glucocorticoid deficiency	217	43695	0.656778	0.473262	0.911457	0.0119195
505	ANA	Other pulmonary inflamation or edema	245	39139	0.682345	0.504753	0.922422	0.0129546
272.11	ANA	Hypercholesterolemia	1427	38319	0.849246	0.746239	0.966471	0.0132507
317	ANA	Alcohol-related disorders	462	41377	0.759511	0.608394	0.948163	0.015088
250.1	ANA	Type 1 diabetes	302	39175	0.705044	0.531617	0.935046	0.0152569
285.1	ANA	Acute posthemorrhagic anemia	1149	37357	0.84552	0.737564	0.969277	0.0160513
788	ANA	Syncope and collapse	1205	44786	0.850267	0.745076	0.970308	0.016069
250.2	ANA	Type 2 diabetes	2419	39175	0.889439	0.808478	0.978508	0.0161197
580.32	ANA	Nephritis and nephropathy with pathological lesion	275	37514	0.694629	0.516234	0.934673	0.0161233
276.12	ANA	Hyposmolality and/or hyponatremia	1219	37984	0.854206	0.750003	0.972887	0.0175904
401.22	ANA	Hypertensive chronic kidney disease	2116	35636	0.880502	0.7925	0.978276	0.0178452
689	ANA	Disorder of skin and subcutaneous tissue NOS	394	45654	0.755248	0.597817	0.954139	0.0185917
41.11	ANA	Methicillin sensitive Staphylococcus aureus	275	46764	0.709565	0.53313	0.944388	0.0186588
291.8	ANA	Alteration of consciousness	753	41146	0.822104	0.697151	0.969452	0.0198682
351	ANA	Other peripheral nerve disorders	1222	42491	0.856436	0.751505	0.976018	0.0201244
288	ANA	Diseases of white blood cells	311	40469	0.733669	0.562889	0.956262	0.0219743
781	ANA	Symptoms involving nervous and musculoskeletal systems	369	45781	1.28853	1.03671	1.60152	0.0223141
726.1	ANA	Enthesopathy	1201	39377	1.16032	1.02106	1.31859	0.0226429
70.2	ANA	Viral hepatitis B	201	46830	0.675615	0.479963	0.951022	0.0245842
276.13	ANA	Hyperpotassemia	1862	37984	0.885101	0.794752	0.985721	0.0262961
172.22	ANA	Squamous cell carcinoma	232	44456	1.36969	1.03584	1.81113	0.0273095
720.1	ANA	Spinal stenosis of lumbar region	637	40678	0.816206	0.680423	0.979084	0.0286919
334	ANA	Degenerative disease of the spinal cord	313	38568	0.747774	0.576035	0.970715	0.0290167
741	ANA	Symptoms and disorders of the joints	481	41916	0.791153	0.640816	0.976759	0.0293546
300.12	ANA	Agorophobia, social phobia, and panic disorder	221	35799	0.70541	0.51426	0.96761	0.0304494
202.2	ANA	Non-Hodgkins lymphoma	216	45696	0.705363	0.512656	0.970509	0.0320437
512.9	ANA	Other dyspnea	2806	34009	0.909123	0.832405	0.992912	0.0341628
509.2	ANA	Respiratory insufficiency	472	39139	1.23585	1.01533	1.50426	0.0347137
276.14	ANA	Hypopotassemia	1543	37984	0.883262	0.787106	0.991164	0.0347793
41.9	ANA	Infection with drug-resistant microorganisms	245	46766	0.728905	0.543124	0.978233	0.0351513
760	ANA	Back pain	3272	40911	0.915408	0.843059	0.993967	0.0353729
244.4	ANA	Hypothyroidism NOS	1529	41938	1.12712	1.00795	1.26038	0.0358231
418	ANA	Nonspecific chest pain	3275	39790	0.914771	0.84166	0.994232	0.0360717
165.1	ANA	Cancer of bronchus; lung	235	46808	1.32942	1.01672	1.7383	0.0374168
578.9	ANA	Hemorrhage of gastrointestinal tract	624	41261	0.827655	0.690482	0.99208	0.0407556
593	ANA	Hematuria	884	40153	0.850905	0.72856	0.993794	0.0414901
317.1	ANA	Alcoholism	295	41377	0.748073	0.56532	0.989905	0.0422554
41	ANA	Bacterial infection NOS	938	45388	0.860972	0.742631	0.998171	0.0472255
706.1	ANA	Acne	240	44608	1.31897	1.0024	1.73553	0.0480292
475	ANA	Chronic sinusitis	836	39221	0.85203	0.726239	0.999609	0.0494381
715.1	ANA	Sacroiliitis NEC	249	45579	1.29536	0.992804	1.69012	0.0565482
350.3	ANA	Lack of coordination	679	43795	1.17402	0.995382	1.38472	0.0567758
588.1	ANA	Renal osteodystrophy	1277	37514	0.880974	0.77324	1.00372	0.0568782
599	ANA	Other symptoms/disorders or the urinary system	212	40375	0.729017	0.523712	1.0148	0.0610803
368	ANA	Visual disturbances	372	44649	0.797979	0.62885	1.01259	0.0633098
198.2	ANA	Secondary malignancy of respiratory organs	207	44342	1.30973	0.982925	1.74518	0.0654171
287.32	ANA	Secondary thrombocytopenia	258	40608	0.76369	0.572973	1.01789	0.0659088
285.21	ANA	Anemia in chronic kidney disease	1393	37357	0.890217	0.785803	1.0085	0.0677071
38.3	ANA	Bacteremia	853	46051	0.866044	0.741309	1.01177	0.0698998
288.2	ANA	Elevated white blood cell count	1289	40469	0.891969	0.78681	1.01118	0.0740585
38	ANA	Septicemia	1139	45390	0.885812	0.774941	1.01254	0.0755239
173	ANA	Neoplasm of uncertain behavior of skin	756	44456	1.15818	0.984975	1.36185	0.0755965
367.9	ANA	Blindness and low vision	254	45259	0.770414	0.577586	1.02762	0.075957
611.3	ANA	Lump or mass in breast	593	44214	0.847411	0.705416	1.01799	0.0768184
250.23	ANA	Type 2 diabetes with ophthalmic manifestations	270	39175	0.770352	0.575066	1.03195	0.0802681
702.1	ANA	Actinic keratosis	579	44832	1.17854	0.979732	1.41769	0.0813728
575.8	ANA	Other disorders of biliary tract	281	44091	0.784169	0.596404	1.03105	0.0816754
296.1	ANA	Bipolar	490	35799	0.83373	0.677911	1.02536	0.0849388
508	ANA	Pulmonary collapse; interstitial and compensatory emphysema	2282	39139	0.919361	0.834674	1.01264	0.0881499
348.2	ANA	Cerebral edema and compression of brain	302	38568	0.79632	0.61257	1.03519	0.0888279
244.1	ANA	Secondary hypothyroidism	315	41938	1.22837	0.968676	1.5577	0.0896257
480	ANA	Pneumonia	1683	41430	0.908455	0.813014	1.0151	0.0900066
38.1	ANA	Gram negative septicemia	307	46678	0.798467	0.614693	1.03719	0.091715
585.31	ANA	Renal dialysis	424	37514	0.818249	0.647277	1.03438	0.0934783
287.3	ANA	Thrombocytopenia	1400	40608	0.901469	0.798538	1.01767	0.0935698
427.5	ANA	Arrhythmia (cardiac) NOS	1303	37341	0.897732	0.790918	1.01897	0.0950779
627.3	ANA	Postmenopausal atrophic vaginitis	347	42312	1.21195	0.966785	1.51929	0.0955017
458.9	ANA	Hypotension NOS	1415	42840	0.902487	0.799776	1.01839	0.0960331
286.2	ANA	Encounter for long-term (current) use of anticoagulants	483	40608	0.835222	0.675496	1.03272	0.0963687
401.2	ANA	Hypertensive heart and/or renal disease	587	35636	1.16903	0.972182	1.40573	0.0968944
512.7	ANA	Shortness of breath	3620	34009	0.935299	0.864277	1.01216	0.0969001
415.2	ANA	Chronic pulmonary heart disease	979	42107	0.886795	0.769406	1.02209	0.0972463
300.4	ANA	Dysthymic disorder	311	35799	0.805784	0.624034	1.04047	0.0977632
292.3	ANA	Memory loss	582	41146	0.854451	0.709118	1.02957	0.0982032
290.2	ANA	Delirium due to conditions classified elsewhere	292	41146	0.800322	0.613619	1.04383	0.100283
429.3	ANA	Symptoms involving cardiovascular system	293	42301	0.798406	0.610163	1.04473	0.100784
572	ANA	Ascites (non malignant)	1335	36631	0.902315	0.798046	1.02021	0.100862
495	ANA	Asthma	988	41457	0.886007	0.766727	1.02384	0.100884
216	ANA	Benign neoplasm of skin	745	44972	1.14493	0.973612	1.34639	0.101709
365.11	ANA	Primary open angle glaucoma	202	44324	1.2888	0.947856	1.75239	0.105578
276.1	ANA	Electrolyte imbalance	242	37984	0.783343	0.581786	1.05473	0.107633
771	ANA	Musculoskeletal symptoms referable to limbs	395	43529	1.18964	0.961004	1.47268	0.110776
427.9	ANA	Palpitations	1378	37341	1.1018	0.977199	1.24228	0.113354
218.1	ANA	Uterine leiomyoma	303	45330	0.809107	0.62243	1.05177	0.113462
496.1	ANA	Emphysema	318	41457	1.21066	0.954198	1.53606	0.115493
577.1	ANA	Acute pancreatitis	216	46219	0.776663	0.566938	1.06397	0.115516
595	ANA	Hydronephrosis	248	45119	0.790861	0.590156	1.05982	0.116188
994.2	ANA	Sepsis	1225	45055	0.902165	0.793245	1.02604	0.116792
854	ANA	Complications of cardiac/vascular device, implant, and graft	426	44003	1.18412	0.958223	1.46327	0.117618
350.1	ANA	Abnormal involuntary movements	683	43795	1.14096	0.967043	1.34615	0.118091
967	ANA	Adverse effects of sedatives or other central nervous system depressants and anesthetics	217	43767	0.77932	0.569588	1.06628	0.119045
368.9	ANA	Subjective visual disturbances	212	44649	1.26057	0.941682	1.68744	0.119664
374.6	ANA	Dermatochalasis	215	43074	1.25704	0.941165	1.67894	0.121302
427.7	ANA	Tachycardia NOS	1516	37341	0.912399	0.81219	1.02497	0.122478
702.2	ANA	Seborrheic keratosis	781	44832	1.13429	0.96573	1.33226	0.124746
427.21	ANA	Atrial fibrillation	1293	37341	1.10357	0.972754	1.25197	0.125801
348.9	ANA	Other conditions of brain, NOS	395	38568	0.837553	0.667087	1.05158	0.126804
530.14	ANA	Reflux esophagitis	238	37294	1.23707	0.940252	1.62759	0.128544
741.3	ANA	Difficulty in walking	484	41916	1.16435	0.956826	1.41689	0.128678
741.2	ANA	Stiffness of joint	634	41916	1.14089	0.96038	1.35533	0.133624
296	ANA	Mood disorders	636	35799	0.870558	0.726303	1.04346	0.13369
272.13	ANA	Mixed hyperlipidemia	2622	38319	0.929952	0.845118	1.0233	0.136743
571.5	ANA	Other chronic nonalcoholic liver disease	2170	36631	1.07454	0.977444	1.18129	0.136788
770	ANA	Myalgia and myositis unspecified	2608	41871	1.06662	0.979123	1.16194	0.139703
199	ANA	Neoplasm of uncertain behavior	563	44342	0.866591	0.716223	1.04853	0.14085
614.52	ANA	Vaginitis and vulvovaginitis	274	45499	0.814615	0.618121	1.07357	0.145414
792.1	ANA	Papanicolaou smear of cervix or vagina with atypical squamous cells	380	44942	0.842774	0.668312	1.06278	0.148325
564	ANA	Functional digestive disorders	221	40687	1.23189	0.928338	1.63471	0.148501
359.2	ANA	Myopathy	504	42925	0.863468	0.707065	1.05447	0.149917
740.11	ANA	Osteoarthrosis, localized, primary	2216	39908	1.07479	0.973505	1.18661	0.153224
567	ANA	Peritonitis and retroperitoneal infections	343	43682	0.837169	0.65516	1.06974	0.15532
433.21	ANA	Cerebral artery occlusion, with cerebral infarction	690	43212	0.884626	0.746076	1.04891	0.158364
507	ANA	Pleurisy; pleural effusion	1841	39139	0.926555	0.833325	1.03022	0.158591
295.3	ANA	Psychosis	225	35799	0.804543	0.592384	1.09268	0.163778
276.6	ANA	Fluid overload	1556	37984	0.921518	0.821297	1.03397	0.164122
610.1	ANA	Cystic mastopathy	255	44214	0.820747	0.620087	1.08634	0.167271
41.2	ANA	Streptococcus infection	437	46484	0.860035	0.693316	1.06684	0.17023
357	ANA	Inflammatory and toxic neuropathy	1027	42925	0.90723	0.78895	1.04324	0.171932
646	ANA	Other complications of pregnancy NEC	207	46806	0.802226	0.584295	1.10144	0.173016
317.11	ANA	Alcoholic liver damage	787	41377	1.11341	0.95367	1.29991	0.17395
803.2	ANA	Fracture of radius and ulna	307	44264	0.837297	0.647896	1.08207	0.174721
613.5	ANA	Mastodynia	337	45684	1.17113	0.932175	1.47133	0.174857
428.1	ANA	Congestive heart failure (CHF) NOS	1233	42301	0.914969	0.80457	1.04052	0.17555
274.11	ANA	Gouty arthropathy	445	45510	1.15556	0.936977	1.42514	0.176531
367.1	ANA	Myopia	395	45259	1.16611	0.932765	1.45784	0.177331
496.21	ANA	Obstructive chronic bronchitis	300	41457	0.838236	0.646717	1.08647	0.182423
858	ANA	Complication of internal orthopedic device	207	44003	0.808823	0.590486	1.10789	0.186256
401.3	ANA	Other hypertensive complications	716	35636	0.889961	0.748192	1.05859	0.187895
428.4	ANA	Heart failure with preserved EF [Diastolic heart failure]	868	42301	1.10449	0.95222	1.28111	0.189144
174.11	ANA	Malignant neoplasm of female breast	267	45336	1.18516	0.9193	1.52791	0.189937
276.11	ANA	Hyperosmolality and/or hypernatremia	280	37984	0.836527	0.640011	1.09339	0.191377
850	ANA	Hemorrhage or hematoma complicating a procedure	218	44003	0.811793	0.593198	1.11094	0.192677
530.2	ANA	Esophageal bleeding (varices/hemorrhage)	1116	37294	0.914165	0.798392	1.04673	0.193945
278.1	ANA	Obesity	1509	42439	0.924867	0.821828	1.04083	0.194964
252.1	ANA	Hyperparathyroidism	302	43695	0.844558	0.653604	1.0913	0.196396
427.11	ANA	Paroxysmal supraventricular tachycardia	321	37341	1.17121	0.921224	1.48904	0.196992
871	ANA	Open wounds of extremities	235	44944	0.825597	0.61338	1.11124	0.206146
296.2	ANA	Depression	1327	35799	0.923449	0.814681	1.04674	0.21292
285.2	ANA	Anemia of chronic disease	341	37357	0.857169	0.672362	1.09277	0.213525
512.8	ANA	Cough	2476	34009	0.941652	0.855172	1.03688	0.22126
585.33	ANA	Chronic Kidney Disease, Stage III	2196	37514	0.939269	0.849157	1.03894	0.223382
427.12	ANA	Paroxysmal ventricular tachycardia	267	37341	0.840743	0.635583	1.11213	0.224212
916	ANA	Contusion	543	45309	0.888088	0.731681	1.07793	0.229842
8.52	ANA	Intestinal infection due to C. difficile	259	46857	1.17253	0.903307	1.52199	0.231732
577	ANA	Diseases of pancreas	212	46219	0.828217	0.607201	1.12968	0.23401
765	ANA	Cervical radiculitis	546	43294	1.11903	0.929633	1.34702	0.234533
727.1	ANA	Synovitis and tenosynovitis	744	39377	0.904486	0.766314	1.06757	0.235261
472	ANA	Chronic pharyngitis and nasopharyngitis	467	39221	1.12926	0.922622	1.38217	0.238423
270.32	ANA	Paraproteinemia	315	43165	0.860579	0.670236	1.10498	0.239082
480.1	ANA	Bacterial pneumonia	352	41430	0.866829	0.682074	1.10163	0.242577
550.1	ANA	Inguinal hernia	216	44351	0.815374	0.578848	1.14855	0.242939
251.1	ANA	Hypoglycemia	216	37236	0.832966	0.612832	1.13217	0.243132
740.1	ANA	Osteoarthritis; localized	319	39908	0.859188	0.665238	1.10968	0.244959
327.71	ANA	Restless legs syndrome	388	39983	1.1366	0.915786	1.41065	0.245327
250.24	ANA	Type 2 diabetes with neurological manifestations	861	39175	0.911358	0.779197	1.06593	0.245562
286.7	ANA	Other and unspecified coagulation defects	882	40608	0.91545	0.787904	1.06364	0.248502
473	ANA	Diseases of the larynx and vocal cords	225	39221	1.17745	0.8909	1.55615	0.250943
592.11	ANA	Acute cystitis	323	40153	1.14472	0.907812	1.44344	0.253264
427.22	ANA	Atrial flutter	506	37341	1.12084	0.921328	1.36356	0.253996
389.1	ANA	Sensorineural hearing loss	667	44601	0.902291	0.755394	1.07775	0.256761
733	ANA	Other disorders of bone and cartilage	724	42337	1.09658	0.93491	1.2862	0.257245
339	ANA	Other headache syndromes	2175	40891	0.945099	0.856103	1.04335	0.263113
250	ANA	Diabetes mellitus	510	39175	0.888313	0.721859	1.09315	0.263264
510	ANA	Other diseases of lung	1445	43727	0.934927	0.830796	1.05211	0.264065
720	ANA	Spinal stenosis	395	40678	0.879269	0.701397	1.10225	0.264521
285.22	ANA	Anemia in neoplastic disease	321	37357	1.14255	0.903577	1.44472	0.26567
764	ANA	Sciatica	648	43294	1.10017	0.928435	1.30367	0.270256
694.2	ANA	Other dyschromia	418	43079	1.12594	0.910535	1.39231	0.273561
726	ANA	Peripheral enthesopathies and allied syndromes	987	39377	0.921355	0.795158	1.06758	0.275766
627.1	ANA	Postmenopausal bleeding	242	42312	0.856604	0.647381	1.13344	0.278676
532	ANA	Dysphagia	1497	37294	0.938885	0.835966	1.05447	0.287068
516.1	ANA	Hemoptysis	303	46568	1.14314	0.892791	1.4637	0.288781
624.9	ANA	stress incontinence, female	240	45416	0.857984	0.64551	1.14039	0.291395
426	ANA	Cardiac conduction disorders	339	37341	0.877551	0.688154	1.11908	0.292329
681.3	ANA	Cellulitis and abscess of arm/hand	219	43029	0.848229	0.62373	1.15353	0.293987
366	ANA	Cataract	669	44412	1.09559	0.921941	1.30194	0.299784
801	ANA	Fracture of ankle and foot	414	44264	0.890552	0.715181	1.10893	0.300222
580.2	ANA	Nephrotic syndrome without mention of glomerulonephritis	303	37514	0.868453	0.664285	1.13537	0.302312
261.4	ANA	Vitamin D deficiency	2381	39502	1.05081	0.956177	1.15481	0.303338
288.1	ANA	Decreased white blood cell count	348	40469	0.881914	0.693926	1.12083	0.304239
740.9	ANA	Osteoarthrosis NOS	1352	39908	0.935972	0.824458	1.06257	0.306627
411.4	ANA	Coronary atherosclerosis	1715	41208	0.942809	0.841792	1.05595	0.30844
605	ANA	Erectile dysfunction [ED]	365	44885	0.8672	0.657433	1.1439	0.313228
578.8	ANA	Hemorrhage of rectum and anus	291	41261	0.871269	0.666248	1.13938	0.314057
687.4	ANA	Disturbance of skin sensation	1638	39851	0.944702	0.84538	1.05569	0.315519
401.21	ANA	Hypertensive heart disease	1152	35636	0.930828	0.809169	1.07078	0.315834
293.1	ANA	Swelling, mass, or lump in head and neck [Space-occupying lesion, intracranial NOS]	407	45651	0.89326	0.716248	1.11402	0.316461
840.3	ANA	Joint/ligament sprain	373	43708	0.88712	0.700536	1.1234	0.32014
304	ANA	Adjustment reaction	692	35799	0.917376	0.772764	1.08905	0.324465
573.2	ANA	Liver replaced by transplant	425	36631	0.893967	0.714235	1.11893	0.327699
771.1	ANA	Swelling of limb	807	43529	0.924673	0.789199	1.0834	0.332587
766	ANA	Neuralgia, neuritis, and radiculitis NOS	514	43294	1.09893	0.906969	1.33153	0.335487
716.9	ANA	Arthropathy NOS	457	43506	0.901385	0.729612	1.1136	0.335796
697	ANA	Sarcoidosis	211	43079	0.858422	0.628989	1.17154	0.335974
110.11	ANA	Dermatophytosis of nail	579	43381	1.09548	0.908738	1.32061	0.338873
327.1	ANA	Hypersomnia	239	39983	1.14293	0.867616	1.50561	0.342064
513.4	ANA	Hyperventilation	224	45266	0.866273	0.644217	1.16487	0.342092
743.13	ANA	Other specified osteoporosis	221	43435	1.15184	0.860445	1.54193	0.342134
250.42	ANA	Other abnormal glucose	979	39175	0.93262	0.807508	1.07712	0.342526
382	ANA	Otalgia	318	44222	0.886486	0.690268	1.13848	0.345202
427.6	ANA	Premature beats	235	37341	1.14618	0.862906	1.52245	0.346201
41.4	ANA	E. coli	453	46474	0.907021	0.73891	1.11338	0.350772
172.1	ANA	Melanomas of skin, dx or hx	260	44456	1.1367	0.867203	1.48994	0.353401
530.11	ANA	GERD	3134	37294	0.961212	0.883711	1.04551	0.356348
835	ANA	Internal derangement of knee	376	45696	1.11049	0.886975	1.39034	0.360713
272.1	ANA	Hyperlipidemia	2893	38319	0.958878	0.875895	1.04972	0.36322
772.3	ANA	Muscle weakness	1289	42679	1.0583	0.936033	1.19653	0.36567
698	ANA	Pruritus and related conditions	410	45885	1.10255	0.892102	1.36265	0.366293
455	ANA	Hemorrhoids	668	41561	1.08217	0.911746	1.28445	0.36641
257.1	ANA	Testicular hypofunction	246	43695	0.861279	0.621676	1.19323	0.369265
275.6	ANA	Hypercalcemia	330	43961	0.895094	0.702166	1.14103	0.370897
411.1	ANA	Unstable angina (intermediate coronary syndrome)	346	41208	1.11465	0.878569	1.41417	0.371396
395.2	ANA	Nonrheumatic aortic valve disorders	547	42442	1.08915	0.902921	1.31378	0.372081
797	ANA	Shock	542	45913	0.918497	0.760287	1.10963	0.37807
250.3	ANA	Insulin pump user	341	39175	1.11304	0.876629	1.41321	0.379327
260.2	ANA	severe protein-calorie malnutrition	424	39502	0.908827	0.734208	1.12498	0.379827
536.8	ANA	Dyspepsia and other specified disorders of function of stomach	216	42970	1.13951	0.851166	1.52552	0.380286
561	ANA	Symptoms involving digestive system	254	40687	1.12446	0.863335	1.46456	0.384276
198	ANA	Secondary malignant neoplasm	214	44342	1.13626	0.850868	1.51738	0.386691
706.2	ANA	Sebaceous cyst	326	44608	1.11314	0.873216	1.41899	0.386819
571.51	ANA	Cirrhosis of liver without mention of alcohol	2668	36631	0.962149	0.881076	1.05068	0.390242
345.12	ANA	Partial epilepsy	201	38568	0.869341	0.630014	1.19958	0.394038
565	ANA	Anal and rectal conditions	296	43682	0.891409	0.682877	1.16362	0.397854
241.2	ANA	Nontoxic multinodular goiter	410	41938	1.0955	0.886176	1.35426	0.399202
496	ANA	Chronic airway obstruction	883	41457	0.937781	0.807286	1.08937	0.400742
350.2	ANA	Abnormality of gait	513	43795	1.08614	0.894969	1.31814	0.402852
269	ANA	Proteinuria	1632	43165	0.952832	0.850808	1.06709	0.403051
411.2	ANA	Myocardial infarction	962	41208	0.940388	0.811691	1.08949	0.413049
377.3	ANA	Optic neuritis/neuropathy	241	42901	0.88901	0.668565	1.18214	0.418425
805	ANA	Fracture of vertebral column without mention of spinal cord injury	390	44264	0.912972	0.730651	1.14079	0.42308
381.2	ANA	Eustachian tube disorders	395	44222	0.91318	0.729502	1.14311	0.427969
418.1	ANA	Precordial pain	823	39790	1.06355	0.912192	1.24002	0.431504
481	ANA	Influenza	258	41430	0.892663	0.671662	1.18638	0.433994
573	ANA	Other disorders of liver	770	36631	0.938371	0.799722	1.10106	0.435504
278.11	ANA	Morbid obesity	853	42439	0.941151	0.806994	1.09761	0.43953
579	ANA	Other symptoms involving abdomen and pelvis	734	41261	0.936926	0.793919	1.10569	0.440707
564.1	ANA	Irritable Bowel Syndrome	560	40687	0.930067	0.772444	1.11985	0.444142
260.3	ANA	Adult failure to thrive	290	39502	1.10188	0.857612	1.41571	0.448019
980	ANA	Encounter for long-term (current) use of antibiotics	201	46760	0.884771	0.643908	1.21573	0.450181
327.41	ANA	Organic or persistent insomnia	223	39983	1.11656	0.838112	1.48752	0.451257
290.1	ANA	Dementias	343	41146	0.91136	0.715697	1.16052	0.451611
625	ANA	Pain and other symptoms associated with female genital organs	323	45416	0.909952	0.711	1.16458	0.453471
741.4	ANA	Joint effusions	516	41916	0.926845	0.75968	1.13079	0.454069
365	ANA	Glaucoma	531	44324	0.926744	0.759314	1.13109	0.454264
571.81	ANA	Portal hypertension	1338	36631	0.954538	0.844613	1.07877	0.456048
427	ANA	Cardiac dysrhythmias	206	37341	0.887059	0.647057	1.21608	0.456533
514.2	ANA	Solitary pulmonary nodule	503	44102	0.927627	0.761134	1.13054	0.456668
628	ANA	Ovarian cyst	370	42312	1.08754	0.869878	1.35966	0.461426
994.21	ANA	Septic shock	510	45055	0.929611	0.764542	1.13032	0.46429
365.1	ANA	Open-angle glaucoma	330	44324	0.910984	0.70906	1.17041	0.465866
690.1	ANA	Seborrheic dermatitis	203	43079	1.12062	0.824949	1.52227	0.46619
375.1	ANA	Dry eyes	838	42901	1.05883	0.907455	1.23545	0.467692
588.2	ANA	Secondary hyperparathyroidism (of renal origin)	530	37514	1.07295	0.886297	1.29891	0.47023
735.3	ANA	Hallux valgus (Bunion)	266	44069	0.903957	0.687116	1.18923	0.470566
798.1	ANA	Chronic fatigue syndrome	633	35855	1.06426	0.8978	1.26158	0.472967
506	ANA	Empyema and pneumothorax	426	39139	0.924539	0.745657	1.14634	0.47451
509.3	ANA	Pulmonary insufficiency or respiratory failure following trauma and surgery	359	39139	0.917687	0.724891	1.16176	0.475293
341	ANA	Other demyelinating diseases of central nervous system	700	38568	0.941342	0.796967	1.11187	0.476703
495.2	ANA	Asthma with exacerbation	300	41457	1.09517	0.8513	1.4089	0.479345
172.2	ANA	Other non-epithelial cancer of skin	256	44456	1.10413	0.838057	1.45468	0.481337
502	ANA	Postinflammatory pulmonary fibrosis	605	39139	1.06409	0.893318	1.26751	0.486417
78	ANA	Viral warts & HPV	297	46391	1.09642	0.845413	1.42195	0.487708
600	ANA	Hyperplasia of prostate	568	45507	1.07445	0.875461	1.31866	0.491978
681.1	ANA	Cellulitis and abscess of fingers/toes	237	43029	1.10451	0.831329	1.46745	0.492912
586.2	ANA	Cyst of kidney, acquired	464	37514	1.07418	0.874381	1.31963	0.495559
250.7	ANA	Diabetic retinopathy	318	44049	0.91364	0.704609	1.18468	0.495618
939	ANA	Atopic/contact dermatitis due to other or unspecified	879	41929	1.05291	0.906019	1.22363	0.501206
260	ANA	Protein-calorie malnutrition	783	39502	0.948073	0.809697	1.1101	0.50769
54	ANA	Herpes simplex	241	46575	1.09613	0.831063	1.44574	0.515787
41.12	ANA	Methicillin resistant Staphylococcus aureus	268	46753	1.09188	0.837559	1.42342	0.51587
596.5	ANA	Functional disorders of bladder	338	45211	0.923973	0.726132	1.17572	0.520089
249	ANA	Secondary diabetes mellitus	265	39175	1.09124	0.835794	1.42476	0.521064
687.1	ANA	Rash and other nonspecific skin eruption	1332	39851	0.960804	0.850076	1.08596	0.522146
327	ANA	Sleep disorders	706	39983	1.055	0.894772	1.24391	0.524115
338.2	ANA	Chronic pain	2337	40114	1.0293	0.937969	1.12952	0.542437
599.3	ANA	Dysuria	1010	40375	1.04376	0.908176	1.19959	0.546314
433.31	ANA	Transient cerebral ischemia	527	43212	1.06029	0.876265	1.28297	0.547221
574.1	ANA	Cholelithiasis	581	44091	0.944395	0.783642	1.13812	0.547873
578.1	ANA	Hematemesis	242	41261	0.917167	0.688575	1.22165	0.554396
649	ANA	Other conditions or status of the mother complicating pregnancy, childbirth, or the puerperium	350	46512	0.930346	0.73216	1.18218	0.554711
411.8	ANA	Other chronic ischemic heart disease, unspecified	596	41208	1.05678	0.878521	1.27121	0.557929
208	ANA	Benign neoplasm of colon	932	44156	0.956285	0.82198	1.11253	0.562651
593.1	ANA	Gross hematuria	252	40153	0.919174	0.688585	1.22698	0.56738
599.4	ANA	Urinary incontinence	619	40375	0.94975	0.793968	1.1361	0.572728
681.7	ANA	Cellulitis and abscess of trunk	234	43029	1.08494	0.815015	1.44427	0.576454
386.9	ANA	Dizziness and giddiness (Light-headedness and vertigo)	1534	43082	0.968204	0.862582	1.08676	0.583498
427.3	ANA	Other specified cardiac dysrhythmias	774	37341	0.956095	0.813202	1.1241	0.586699
701.2	ANA	Scar conditions and fibrosis of skin	208	44954	1.08422	0.806758	1.4571	0.591843
587	ANA	Kidney replaced by transpant	315	37514	1.07322	0.828509	1.39022	0.592513
841	ANA	Sprains and strains of back and neck	255	43708	1.07798	0.818678	1.41942	0.592724
313.1	ANA	Attention deficit hyperactivity disorder	210	45852	0.918015	0.670842	1.25626	0.592997
211	ANA	Benign neoplasm of other parts of digestive system	214	45381	1.08123	0.808155	1.44657	0.599005
79	ANA	Viral infection	400	45665	0.942159	0.75081	1.18227	0.606972
241.1	ANA	Nontoxic uninodular goiter	350	41938	1.06226	0.843822	1.33724	0.6071
280.2	ANA	Iron deficiency anemia secondary to blood loss (chronic)	358	37357	0.941128	0.746279	1.18685	0.608194
280.1	ANA	Iron deficiency anemias, unspecified or not due to blood loss	1364	37357	1.03175	0.915529	1.16273	0.608195
721.1	ANA	Spondylosis without myelopathy	1344	40678	0.968164	0.855287	1.09594	0.608972
41.1	ANA	Staphylococcus infections	251	46718	0.929523	0.701886	1.23099	0.61009
371.21	ANA	Allergic conjunctivitis	324	43074	1.06524	0.830965	1.36556	0.617963
763	ANA	Thoracic or lumbosacral neuritis or radiculitis, unspecified	964	43294	0.964017	0.834381	1.11379	0.618935
327.4	ANA	Insomnia	1135	39983	1.03313	0.906515	1.17744	0.625078
261.2	ANA	Vitamin B-complex deficiencies	645	39502	1.04319	0.878752	1.23839	0.629016
389.4	ANA	Tinnitus	334	44601	1.06099	0.834281	1.3493	0.629303
593.2	ANA	Microscopic hematuria	379	40153	1.05638	0.843508	1.32296	0.632869
371.1	ANA	Uveitis, noninfectious or NOS	240	43074	0.932096	0.698154	1.24443	0.633423
416	ANA	Cardiomegaly	1333	42107	0.971015	0.857448	1.09962	0.643012
327.3	ANA	Sleep apnea	684	39983	1.04151	0.876662	1.23736	0.643599
722.1	ANA	Displacement of intervertebral disc	395	40678	0.947797	0.755178	1.18955	0.643684
381.11	ANA	Suppurative and unspecified otitis media	241	44222	1.06744	0.804994	1.41544	0.650343
591	ANA	Urinary tract infection	2304	40153	0.978543	0.890679	1.07507	0.651354
338.1	ANA	Acute pain	1865	40114	0.9762	0.879129	1.08399	0.652144
743.9	ANA	Osteopenia or other disorder of bone and cartilage	599	43435	0.959228	0.800077	1.15004	0.652913
274.1	ANA	Gout	731	45510	1.039	0.878165	1.2293	0.655663
804	ANA	Fracture of hand or wrist	267	44264	0.939886	0.714769	1.2359	0.657182
851	ANA	Complications of transplants and reattached limbs	470	44003	0.95346	0.770899	1.17925	0.660309
288.11	ANA	Neutropenia	460	40469	0.955037	0.777596	1.17297	0.66088
459.9	ANA	Circulatory disease NEC	207	42840	0.93408	0.684056	1.27549	0.667886
772.2	ANA	Spasm of muscle	552	42679	0.959421	0.793904	1.15945	0.6681
70.9	ANA	Hepatitis NOS	268	46254	0.942593	0.718549	1.23649	0.669409
284.1	ANA	Pancytopenia	506	37357	0.958668	0.789435	1.16418	0.670137
473.4	ANA	Voice disturbance	492	39221	0.958172	0.785042	1.16948	0.674317
704.1	ANA	Alopecia	336	44668	1.0507	0.833658	1.32425	0.675262
396	ANA	Abnormal heart sounds	364	42442	0.951743	0.755026	1.19971	0.675454
200	ANA	Myeloproliferative disease	261	45696	0.944097	0.720908	1.23638	0.675921
371.3	ANA	Inflammation of eyelids	237	43074	0.939733	0.701382	1.25908	0.677073
695.3	ANA	Rosacea	206	43079	1.06433	0.790256	1.43346	0.681498
112	ANA	Candidiasis	669	43381	0.965222	0.814858	1.14333	0.682032
560.4	ANA	Other intestinal obstruction	254	40687	1.05787	0.806142	1.3882	0.684928
761	ANA	Cervicalgia	1796	43562	1.02212	0.919233	1.13652	0.686078
509.1	ANA	Respiratory failure	2005	39139	0.979977	0.88679	1.08296	0.691555
244.2	ANA	Acquired hypothyroidism	254	41938	1.05574	0.805113	1.3844	0.694832
443.9	ANA	Peripheral vascular disease, unspecified	469	41756	1.04178	0.849028	1.27829	0.69498
626.12	ANA	Excessive or frequent menstruation	369	42312	0.955737	0.757468	1.2059	0.702719
509.8	ANA	Dependence on respirator [Ventilator] or supplemental oxygen	455	39139	1.03938	0.849316	1.27198	0.707752
728.7	ANA	Fasciitis	328	39377	0.954746	0.74671	1.22074	0.711886
198.1	ANA	Secondary malignancy of lymph nodes	246	44342	1.052	0.800548	1.38243	0.716043
458.1	ANA	Orthostatic hypotension	382	42840	0.959336	0.764753	1.20343	0.719643
292	ANA	Neurological disorders	206	41146	1.05503	0.781188	1.42486	0.726797
626.13	ANA	Irregular menstrual cycle	307	42312	1.04479	0.814263	1.34059	0.73046
414	ANA	Other forms of chronic heart disease	797	41208	1.02743	0.878255	1.20194	0.735302
594.1	ANA	Calculus of kidney	688	45119	1.02929	0.869291	1.21875	0.737662
626	ANA	Disorders of menstruation and other abnormal bleeding from female genital tract	264	42312	1.04518	0.801179	1.3635	0.744575
573.7	ANA	Abnormal results of function study of liver	862	36631	1.02493	0.883669	1.18877	0.744833
420.2	ANA	Pericarditis	397	44725	0.963903	0.771071	1.20496	0.746827
497	ANA	Bronchitis	306	41457	1.04035	0.813565	1.33034	0.752545
195	ANA	Cancer, suspected or other	284	44342	1.04195	0.806711	1.34579	0.752927
271.3	ANA	Intestinal disaccharidase deficiencies and disaccharide malabsorption	239	46683	0.95483	0.715771	1.27373	0.753234
389	ANA	Hearing loss	484	44601	0.96857	0.791466	1.1853	0.756591
281.12	ANA	Other vitamin B12 deficiency anemia	236	37357	1.04464	0.790322	1.38078	0.759004
366.2	ANA	Senile cataract	1444	44412	0.980841	0.866699	1.11001	0.759247
277	ANA	Other disorders of metabolism	264	45646	1.04347	0.794831	1.36989	0.759276
512.2	ANA	Painful respiration	313	34009	0.961349	0.744992	1.24054	0.761877
590	ANA	Pyelonephritis	292	40153	0.961485	0.743804	1.24287	0.764263
729	ANA	Other disorders of soft tissues	610	39377	0.973246	0.814532	1.16288	0.765266
380.4	ANA	Impacted cerumen	326	45750	0.964378	0.753767	1.23383	0.77294
428.3	ANA	Heart failure with reduced EF [Systolic or combined heart failure]	895	42301	0.978327	0.842121	1.13656	0.77453
155.1	ANA	Malignant neoplasm of liver, primary	379	45115	0.967267	0.769909	1.21522	0.774999
427.8	ANA	Sinoatrial node dysfunction (Bradycardia)	298	37341	0.96314	0.74442	1.24612	0.775058
290.3	ANA	Other persistent mental disorders due to conditions classified elsewhere	251	41146	1.0369	0.790094	1.3608	0.793889
790.6	ANA	Other abnormal blood chemistry	927	44702	0.981007	0.848826	1.13377	0.795094
681	ANA	Superficial cellulitis and abscess	386	43029	0.970314	0.772294	1.21911	0.795815
369.5	ANA	Conjunctivitis, infectious	347	43074	1.03104	0.814242	1.30557	0.799624
558	ANA	Noninfectious gastroenteritis	374	40687	0.971306	0.773882	1.21909	0.801709
747.1	ANA	Cardiac congenital anomalies	249	46063	0.964431	0.724104	1.28452	0.804385
743.11	ANA	Osteoporosis NOS	862	43435	1.019	0.877037	1.18393	0.805799
550.4	ANA	Umbilical hernia	224	44351	0.963364	0.711038	1.30523	0.809651
573.6	ANA	Nonspecific elevation of levels of transaminase or lactic acid dehydrogenase [LDH]	246	36631	1.0348	0.782882	1.36777	0.810092
289.4	ANA	Lymphadenitis	777	40469	1.01929	0.871174	1.19259	0.811507
599.5	ANA	Frequency of urination and polyuria	870	40375	1.01774	0.872264	1.18747	0.823207
433.8	ANA	Late effects of cerebrovascular disease	429	43212	0.976492	0.788913	1.20867	0.826977
379.2	ANA	Disorders of vitreous body	642	42901	1.0192	0.852244	1.21885	0.834983
272	ANA	Disorders of lipoid metabolism	361	38319	1.02557	0.805661	1.30549	0.837556
707.1	ANA	Decubitus ulcer	268	45889	1.02782	0.790617	1.33619	0.837586
395.1	ANA	Nonrheumatic mitral valve disorders	691	42442	1.01748	0.859972	1.20383	0.839971
465	ANA	Acute upper respiratory infections of multiple or unspecified sites	1342	40513	0.987376	0.868962	1.12193	0.845464
655	ANA	Known or suspected fetal abnormality affecting management of mother	360	46468	0.978451	0.774408	1.23626	0.855139
279.1	ANA	Immunity deficiency	1186	41715	0.988537	0.869796	1.12349	0.859837
81	ANA	Infection/inflammation of internal prosthetic device; implant; and graft	288	46607	0.976863	0.750494	1.27151	0.86183
501	ANA	Pneumonitis due to inhalation of food or vomitus	246	39139	0.975702	0.739143	1.28797	0.862152
707.2	ANA	Chronic ulcer of leg or foot	328	45889	1.02184	0.80063	1.30417	0.862194
521.1	ANA	Dental caries	441	45013	0.981394	0.791461	1.21691	0.864112
292.1	ANA	Aphasia/speech disturbance	330	41146	0.979669	0.769342	1.24749	0.867696
327.32	ANA	Obstructive sleep apnea	2108	39983	1.00857	0.911956	1.11542	0.868081
569	ANA	Other disorders of intestine	272	43682	1.02251	0.785766	1.33059	0.868396
275.53	ANA	Disorders of phosphorus metabolism	422	43961	0.982442	0.790442	1.22108	0.873146
289	ANA	Other diseases of blood and blood-forming organs	230	40469	0.977216	0.735815	1.29781	0.873503
782.3	ANA	Edema	1989	42365	0.991963	0.896229	1.09792	0.876166
355.1	ANA	Chronic pain syndrome	697	42491	0.987028	0.836986	1.16397	0.876662
38.2	ANA	Gram positive septicemia	235	46840	0.977728	0.731628	1.30661	0.878987
386.2	ANA	Peripheral or central vertigo	220	43082	0.977856	0.72844	1.31267	0.88151
514	ANA	Abnormal findings examination of lungs	1163	44102	0.990189	0.869471	1.12767	0.881841
742.9	ANA	Other derangement of joint	409	41916	1.01644	0.818786	1.26181	0.882485
470	ANA	Septal Deviations/Turbinate Hypertrophy	497	39221	0.985036	0.805011	1.20532	0.88359
452.2	ANA	Deep vein thrombosis [DVT]	532	41561	1.01426	0.838601	1.22671	0.883986
686	ANA	Other local infections of skin and subcutaneous tissue	355	43029	0.982797	0.777913	1.24164	0.884334
250.25	ANA	Diabetes type 2 with peripheral circulatory disorders	233	39175	0.979291	0.730817	1.31225	0.888547
197	ANA	Chemotherapy	339	44342	1.01692	0.802394	1.28881	0.889584
80	ANA	Postoperative infection	206	46716	0.978951	0.7205	1.33011	0.891804
335	ANA	Multiple sclerosis	992	38568	1.00958	0.878954	1.15962	0.892692
450	ANA	Noninfectious disorders of lymphatic channels	228	46774	1.01904	0.766554	1.35468	0.896704
599.9	ANA	Other abnormality of urination	525	40375	1.01295	0.832762	1.23213	0.897534
681.5	ANA	Cellulitis and abscess of leg, except foot	477	43029	1.01321	0.827959	1.23991	0.898629
278	ANA	Overweight, obesity and other hyperalimentation	204	42439	0.980124	0.715589	1.34245	0.900456
275.3	ANA	Disorders of magnesium metabolism	322	43961	1.01523	0.797482	1.29243	0.902333
477	ANA	Epistaxis or throat hemorrhage	261	39221	1.01681	0.776607	1.3313	0.903514
368.2	ANA	Diplopia and disorders of binocular vision	209	44649	0.98217	0.72582	1.32906	0.907193
830	ANA	Dislocation	395	45696	1.01343	0.809178	1.26923	0.907539
979	ANA	Adverse drug events and drug allergies	618	43767	1.00999	0.844352	1.20812	0.913406
949	ANA	Allergies, other	311	41929	0.986456	0.768152	1.2668	0.914908
446.9	ANA	Arteritis NOS	225	41756	0.986467	0.741271	1.31277	0.925544
599.2	ANA	Retention of urine	642	40375	1.00812	0.844838	1.20295	0.928539
433.6	ANA	Acute, but ill-defined cerebrovascular disease	213	43212	0.986471	0.730088	1.33289	0.929313
960.2	ANA	Allergy/adverse effect of penicillin	206	43767	0.986238	0.7253	1.34105	0.929574
738.4	ANA	Acquired spondylolisthesis	315	44069	0.990275	0.775482	1.26456	0.937555
465.2	ANA	Acute pharyngitis	765	40513	0.993603	0.842909	1.17124	0.939047
483	ANA	Acute bronchitis and bronchiolitis	555	41430	0.993086	0.820659	1.20174	0.943157
611.1	ANA	Abnormal mammogram	632	44214	1.00583	0.848556	1.19226	0.946543
172.21	ANA	Basal cell carcinoma	370	44456	1.00794	0.799663	1.27047	0.946598
411.3	ANA	Angina pectoris	485	41208	1.00687	0.819475	1.23712	0.948039
627.2	ANA	Symptomatic menopause	558	42312	1.00594	0.832819	1.21505	0.950985
585.34	ANA	Chronic Kidney Disease, Stage IV	1257	37514	0.996063	0.875523	1.1332	0.952206
503	ANA	Pulmonary congestion and hypostasis	660	39139	0.995182	0.838279	1.18145	0.956002
579.2	ANA	Splenomegaly	641	41261	0.995214	0.835164	1.18594	0.957227
859	ANA	Complication due to other implant and internal device	268	44003	0.992632	0.757468	1.30081	0.957246
569.2	ANA	Gastrointestinal complications	298	43682	0.993394	0.768939	1.28337	0.959545
464	ANA	Acute sinusitis	979	40513	1.00379	0.866547	1.16277	0.959772
537	ANA	Other disorders of stomach and duodenum	811	42970	1.00391	0.859961	1.17195	0.960613
726.3	ANA	Bursitis	240	39377	1.00676	0.752291	1.3473	0.963867
840	ANA	Sprains and strains	908	43708	1.00342	0.864702	1.16439	0.964116
433.1	ANA	Occlusion and stenosis of precerebral arteries	378	43212	0.995162	0.793104	1.2487	0.966595
550.2	ANA	Diaphragmatic hernia	587	44351	0.996262	0.832258	1.19259	0.967452
333.1	ANA	Essential tremor	209	38568	0.994386	0.737379	1.34097	0.970563
476	ANA	Allergic rhinitis	1553	39221	1.00215	0.890736	1.12751	0.971464
735.21	ANA	Hammer toe (acquired)	233	44069	1.00516	0.754277	1.33949	0.971986
722.6	ANA	Degeneration of intervertebral disc	1453	40678	1.00179	0.889536	1.12821	0.976458
250.41	ANA	Impaired fasting glucose	273	39175	1.00339	0.768006	1.31092	0.980203
415.21	ANA	Primary pulmonary hypertension	327	42107	0.997282	0.787487	1.26297	0.981979
428.2	ANA	Heart failure NOS	600	42301	1.002	0.83714	1.19932	0.982636
578.2	ANA	Blood in stool	731	41261	0.998922	0.8493	1.1749	0.989608
519.9	ANA	Symptoms involving respiratory system and other chest symptoms	504	44827	0.99899	0.822654	1.21312	0.991864
512.1	ANA	Wheezing	288	34009	0.999101	0.773033	1.29128	0.994516
562.1	ANA	Diverticulosis	779	40687	0.999581	0.848811	1.17713	0.995991
395.6	ANA	Heart valve replaced	212	42442	1.00077	0.739423	1.3545	0.996011
415.11	ANA	Pulmonary embolism and infarction, acute	380	42107	0.999707	0.798672	1.25134	0.997957
479	ANA	Other upper respiratory disease	808	39221	1.00019	0.855266	1.16966	0.998135

## Sheet: Table_S7
Table S7:	Clinical associations for positive ANA (titer≥1:80) in women without ANA-related autoimmune disease and diagnoses recorded after ANA testing (adjusted for year of birth, race, and length of follow-up)
phecode	description	n_cases	n_controls	OR	LCI	UCI	p
443.1	Raynaud's syndrome	410	28158	2.1485	1.76567	2.61434	2.20066e-14
318	Tobacco use disorder	2019	27189	0.718936	0.650315	0.794798	1.13836e-10
316	Substance addiction and disorders	1009	27189	0.629666	0.545009	0.727474	3.40514e-10
70.3	Viral hepatitis C	861	26089	0.625272	0.536619	0.728571	1.75049e-09
573.4	Acute and subacute necrosis of liver	318	25097	0.511856	0.392923	0.666787	6.90306e-07
789	Nausea and vomiting	3533	25667	0.826839	0.765022	0.893651	1.61761e-06
783	Fever of unknown origin	2721	26947	0.810843	0.743887	0.883827	1.8567e-06
740.2	Osteoarthrosis, generalized	1186	25556	1.35358	1.19386	1.53468	2.2918e-06
345.3	Convulsions	1096	24660	0.729631	0.637876	0.834585	4.28512e-06
296.2	Depression	2680	20686	0.810057	0.739262	0.887632	6.34241e-06
291.8	Alteration of consciousness	664	27320	0.679237	0.572859	0.80537	8.55829e-06
296.22	Major depressive disorder	2755	20686	0.817167	0.747505	0.893321	8.93403e-06
296.1	Bipolar	840	20686	0.710217	0.608149	0.829416	1.5408e-05
288	Diseases of white blood cells	335	26152	0.58375	0.45536	0.74834	2.16089e-05
585.1	Acute renal failure	2601	26018	0.830564	0.761243	0.906196	2.9769e-05
300.9	Posttraumatic stress disorder	594	20686	0.674274	0.560135	0.811671	3.11071e-05
593	Hematuria	1108	23763	0.754277	0.659514	0.862655	3.84077e-05
760	Back pain	5617	23294	0.869147	0.813009	0.929162	3.84256e-05
317	Alcohol-related disorders	367	27189	0.615187	0.486455	0.777984	4.99583e-05
745	Pain in joint	9122	18390	1.12663	1.06288	1.1942	6.01406e-05
785	Abdominal pain	7617	21039	0.885057	0.833439	0.939873	6.81761e-05
401.1	Essential hypertension	8597	21216	0.884652	0.832813	0.939718	6.94585e-05
339	Other headache syndromes	4142	23412	0.86027	0.798719	0.926565	7.07639e-05
571.8	Liver abscess and sequelae of chronic liver disease	731	25097	0.722696	0.61548	0.848588	7.37346e-05
300.1	Anxiety disorder	3492	20686	0.852456	0.78694	0.923426	9.133e-05
340.1	Migrain with aura	564	23412	0.691282	0.571789	0.835747	0.000137222
295.1	Schizophrenia	208	20686	0.530835	0.38255	0.736599	0.000151202
292.4	Altered mental status	1364	27320	0.797276	0.708963	0.89659	0.000155317
418	Nonspecific chest pain	5811	22740	0.882082	0.825395	0.942662	0.000213596
296	Mood disorders	730	20686	0.745376	0.632691	0.87813	0.000441275
636	Early or threatened labor; hemorrhage in early pregnancy	219	30550	0.564345	0.40831	0.78001	0.000530957
38.3	Bacteremia	625	28499	0.73648	0.619269	0.875876	0.000543122
646	Other complications of pregnancy NEC	392	31583	0.664156	0.525853	0.838834	0.000592104
348.8	Encephalopathy, not elsewhere classified	655	24660	0.747942	0.631899	0.885295	0.000734481
38	Septicemia	889	28499	0.781653	0.676448	0.90322	0.000837353
334	Degenerative disease of the spinal cord	335	24660	0.666869	0.524298	0.848211	0.000961831
723	Other disorders of cervical region	257	25939	0.625005	0.471853	0.827868	0.00104851
340	Migraine	2039	23412	0.845014	0.76389	0.934753	0.00107432
41	Bacterial infection NOS	820	28499	0.777418	0.668301	0.904351	0.00110266
591	Urinary tract infection	4015	23763	0.883681	0.819726	0.952626	0.0012545
687.4	Disturbance of skin sensation	2404	23577	0.861581	0.786188	0.944205	0.00142856
276.5	Hypovolemia	1747	24530	0.841584	0.756664	0.936034	0.00148247
649	Other conditions or status of the mother complicating pregnancy, childbirth, or the puerperium	806	30782	0.772225	0.658369	0.905772	0.00149285
250.2	Type 2 diabetes	3615	26047	0.884128	0.81903	0.954401	0.00159915
585.2	Renal failure NOS	423	26018	0.715425	0.579486	0.883254	0.00184182
505	Other pulmonary inflamation or edema	220	26343	0.620928	0.459889	0.838359	0.00186454
317.1	Alcoholism	266	27189	0.651197	0.49596	0.855024	0.00201973
260.2	severe protein-calorie malnutrition	440	25263	0.722912	0.587955	0.888847	0.00208648
508	Pulmonary collapse; interstitial and compensatory emphysema	2015	26343	0.859314	0.779483	0.947321	0.00230487
994.2	Sepsis	942	30714	0.805872	0.700661	0.926881	0.00249643
41.9	Infection with drug-resistant microorganisms	213	28499	0.624718	0.460346	0.847782	0.00252734
509.1	Respiratory failure	1690	26343	0.852132	0.767157	0.94652	0.00283136
427.7	Tachycardia NOS	1831	23471	0.85462	0.770819	0.947532	0.00284935
586	Other disorders of the kidney and ureters	1135	26018	0.823507	0.723809	0.936938	0.00318436
480	Pneumonia	1759	26201	0.855182	0.770241	0.949489	0.00337744
285	Other anemias	3650	23735	0.893562	0.828344	0.963915	0.00360894
642.1	Preeclampsia and eclampsia	293	31575	0.67445	0.516778	0.880228	0.00374333
295.3	Psychosis	340	20686	0.703711	0.554667	0.892805	0.00380641
345	Epilepsy, recurrent seizures, convulsions	502	24660	0.748558	0.614844	0.911351	0.00391916
655	Known or suspected fetal abnormality affecting management of mother	910	30652	0.804117	0.693131	0.932876	0.00401577
495	Asthma	2017	26399	0.865036	0.783279	0.955328	0.00420699
41.11	Methicillin sensitive Staphylococcus aureus	253	28499	0.670958	0.50777	0.886593	0.00500703
947	Urticaria	638	26197	1.26105	1.07227	1.48308	0.00505843
696.41	Psoriasis vulgaris	322	27839	1.37559	1.10047	1.71949	0.00509578
341	Other demyelinating diseases of central nervous system	717	24660	0.795184	0.677101	0.93386	0.00520074
244.4	Hypothyroidism NOS	3038	25899	1.12201	1.03457	1.21683	0.00541636
510	Other diseases of lung	1294	29469	0.847704	0.75247	0.954992	0.0065794
287.3	Thrombocytopenia	1215	27007	0.845448	0.7476	0.956103	0.00746566
276.14	Hypopotassemia	1904	24530	0.871578	0.788018	0.963998	0.00751635
654.1	Abnormality of organs and soft tissues of pelvis complicating pregnancy, childbirth, or the puerperium	387	30998	0.734232	0.5844	0.922479	0.00797962
573.7	Abnormal results of function study of liver	781	25097	1.21774	1.05232	1.40915	0.00817594
276.41	Acidosis	1335	24530	0.852897	0.757868	0.959843	0.00828988
585.4	Chronic kidney disease, Stage I or II	664	26018	0.800413	0.677252	0.945971	0.00901317
504.1	Idiopathic fibrosing alveolitis	219	26343	1.42957	1.09201	1.87149	0.00931026
300.11	Generalized anxiety disorder	810	20686	0.815196	0.698825	0.950946	0.00932151
287.32	Secondary thrombocytopenia	208	27007	0.668016	0.492422	0.906224	0.00951874
655.1	Abnormality in fetal heart rate or rhythm	351	30652	0.727139	0.571365	0.925381	0.00958465
579	Other symptoms involving abdomen and pelvis	912	26830	0.826845	0.715533	0.955473	0.0099532
496	Chronic airway obstruction	991	26399	0.836045	0.729081	0.958703	0.0103527
270.32	Paraproteinemia	256	29499	0.705696	0.539712	0.922728	0.0108397
356	Hereditary and idiopathic peripheral neuropathy	1125	28630	0.846215	0.744129	0.962307	0.0109036
366.2	Senile cataract	1793	29479	0.86895	0.778911	0.969397	0.0118394
401.22	Hypertensive chronic kidney disease	1513	21216	0.862208	0.766681	0.969637	0.0133367
303.4	Somatoform disorder	200	20686	0.672423	0.490611	0.921612	0.0136044
496.21	Obstructive chronic bronchitis	358	26399	0.751875	0.59886	0.943987	0.0140286
452	Other venous embolism and thrombosis	657	27604	0.811665	0.686524	0.959615	0.0145849
770	Myalgia and myositis unspecified	3597	25874	1.09571	1.01804	1.17931	0.0148215
689	Disorder of skin and subcutaneous tissue NOS	434	30594	0.77645	0.631778	0.954251	0.0161664
577.1	Acute pancreatitis	299	31396	0.734222	0.570603	0.944757	0.0163154
351	Other peripheral nerve disorders	1596	27324	0.874397	0.783423	0.975935	0.0166393
350.1	Abnormal involuntary movements	707	29232	1.20376	1.03232	1.40368	0.0179935
112	Candidiasis	911	28136	0.84201	0.729367	0.97205	0.0189312
801.1	Fracture of foot	253	28977	0.721278	0.548718	0.948103	0.0191808
585.3	Chronic renal failure [CKD]	1531	26018	0.875819	0.783319	0.979243	0.0198955
297.1	Suicidal ideation	231	20686	0.708786	0.529153	0.9494	0.0209877
288.2	Elevated white blood cell count	1184	26152	0.863725	0.762518	0.978366	0.0212245
726.1	Enthesopathy	1723	24359	1.13289	1.01827	1.26042	0.0218681
916	Contusion	756	29865	0.831639	0.710337	0.973654	0.0219103
260	Protein-calorie malnutrition	803	25263	0.838926	0.721656	0.975252	0.0222429
512.8	Cough	4093	19156	0.911457	0.8416	0.987112	0.0226761
483	Acute bronchitis and bronchiolitis	1109	26201	0.857066	0.750489	0.978778	0.0228095
367.1	Myopia	779	29845	1.18659	1.02208	1.37759	0.0246523
585.32	End stage renal disease	725	26018	0.835348	0.712973	0.978727	0.0260098
348.9	Other conditions of brain, NOS	413	24660	0.78768	0.638369	0.971913	0.0260361
288.11	Neutropenia	491	26152	0.803557	0.662547	0.974579	0.0263132
365.11	Primary open angle glaucoma	240	29679	1.34497	1.03508	1.74764	0.0265499
368	Visual disturbances	507	29433	0.80524	0.664796	0.975354	0.0267461
38.1	Gram negative septicemia	209	28499	0.714337	0.529727	0.963284	0.0274388
507	Pleurisy; pleural effusion	1663	26343	0.888334	0.799239	0.987361	0.0281
512.7	Shortness of breath	4698	19156	0.922409	0.857868	0.991806	0.0290862
401.2	Hypertensive heart and/or renal disease	415	21216	1.25735	1.02344	1.54472	0.029208
788	Syncope and collapse	1516	29445	0.884232	0.791222	0.988174	0.0300221
588.1	Renal osteodystrophy	730	26018	0.839378	0.716447	0.983402	0.030223
256.4	Polycystic ovaries	402	28787	0.783556	0.628216	0.977307	0.0304942
300	Anxiety disorders	203	20686	0.713158	0.523789	0.970991	0.0317964
720	Spinal stenosis	430	25939	0.801448	0.651414	0.986037	0.0363523
504	Other alveolar and parietoalveolar pneumonopathy	325	26343	1.26517	1.01282	1.58041	0.0382464
653	Problems associated with amniotic cavity and membranes	253	30998	0.744525	0.562972	0.984627	0.0385806
766	Neuralgia, neuritis, and radiculitis NOS	639	28127	0.835574	0.704333	0.991269	0.0393422
428.4	Heart failure with preserved EF [Diastolic heart failure]	826	28400	1.16467	1.00651	1.34767	0.0406432
798.1	Chronic fatigue syndrome	675	18275	1.18099	1.00542	1.38722	0.0427824
81	Infection/inflammation of internal prosthetic device; implant; and graft	291	31299	0.771332	0.599702	0.992081	0.0431849
371.3	Inflammation of eyelids	334	27657	0.783939	0.619148	0.992591	0.0432003
772	Symptoms of the muscles	205	27830	0.729866	0.537502	0.991075	0.04365
851	Complications of transplants and reattached limbs	319	29543	0.786816	0.618791	1.00047	0.0504431
290.3	Other persistent mental disorders due to conditions classified elsewhere	257	27320	0.767727	0.589023	1.00065	0.0505579
587	Kidney replaced by transpant	282	26018	0.773863	0.598386	1.0008	0.0507121
636.1	Threatened premature labor	209	30550	0.7358	0.540007	1.00258	0.0519361
858	Complication of internal orthopedic device	259	29543	0.772122	0.592343	1.00647	0.0558319
721.1	Spondylosis without myelopathy	1617	25939	0.896557	0.801554	1.00282	0.0560426
300.12	Agorophobia, social phobia, and panic disorder	340	20686	0.7956	0.629042	1.00626	0.0563987
41.2	Streptococcus infection	342	28499	0.799618	0.635485	1.00614	0.0564241
276.12	Hyposmolality and/or hyponatremia	1109	24530	0.882852	0.77641	1.00389	0.0573252
342	Hemiplegia	218	24660	0.754949	0.56418	1.01022	0.0585506
625	Pain and other symptoms associated with female genital organs	924	28707	0.870777	0.754243	1.00532	0.0590693
401.3	Other hypertensive complications	794	21216	0.858961	0.733499	1.00588	0.0591335
560.4	Other intestinal obstruction	243	25770	0.767383	0.58253	1.01089	0.0597083
735.3	Hallux valgus (Bunion)	370	28807	0.807587	0.646406	1.00896	0.0599067
292.3	Memory loss	562	27320	0.841948	0.703622	1.00747	0.0602795
611.3	Lump or mass in breast	1174	27923	0.884804	0.778508	1.00561	0.0608945
272.1	Hyperlipidemia	3986	24380	0.92628	0.854862	1.00366	0.0613909
772.2	Spasm of muscle	733	27830	0.859108	0.732328	1.00783	0.0622942
285.21	Anemia in chronic kidney disease	827	23735	0.86799	0.747874	1.0074	0.0624616
70.9	Hepatitis NOS	285	26089	0.786143	0.609783	1.01351	0.0633868
627.1	Postmenopausal bleeding	400	23962	0.81607	0.657472	1.01293	0.0652556
53	Herpes zoster	225	26089	0.763924	0.573638	1.01733	0.065411
250.42	Other abnormal glucose	739	26047	0.863611	0.737967	1.01065	0.0675509
250.6	Polyneuropathy in diabetes	489	26047	0.836407	0.68907	1.01525	0.0707727
290.2	Delirium due to conditions classified elsewhere	240	27320	0.778128	0.592301	1.02226	0.0715636
627.2	Symptomatic menopause	1446	23962	0.894832	0.792858	1.00992	0.0718499
805	Fracture of vertebral column without mention of spinal cord injury	408	28977	0.824975	0.669019	1.01729	0.0719114
433.21	Cerebral artery occlusion, with cerebral infarction	731	28932	0.866247	0.740774	1.01297	0.0720883
426	Cardiac conduction disorders	282	23471	0.792326	0.614643	1.02137	0.0723734
994.21	Septic shock	347	30714	0.812589	0.64788	1.01917	0.0725462
269	Proteinuria	1119	29499	0.890015	0.783541	1.01096	0.0730769
722.6	Degeneration of intervertebral disc	1903	25939	0.909626	0.819931	1.00913	0.07372
348.2	Cerebral edema and compression of brain	341	24660	0.810842	0.643244	1.02211	0.0759165
564.1	Irritable Bowel Syndrome	1022	25770	0.88533	0.772756	1.0143	0.0792076
241.2	Nontoxic multinodular goiter	682	25899	1.15285	0.98307	1.35195	0.0801314
286.81	Primary hypercoagulable state	229	27007	1.26706	0.971308	1.65287	0.0809259
496.1	Emphysema	266	26399	0.794773	0.613657	1.02934	0.0817169
252.1	Hyperparathyroidism	337	28787	0.81432	0.645817	1.02679	0.0824734
512.2	Painful respiration	396	19156	0.825099	0.663074	1.02672	0.0847758
458.9	Hypotension NOS	1117	28771	0.894575	0.787988	1.01558	0.0852217
530.14	Reflux esophagitis	250	22648	1.25266	0.969003	1.61935	0.0854995
513.4	Hyperventilation	207	30641	0.770724	0.572243	1.03805	0.0864899
792.1	Papanicolaou smear of cervix or vagina with atypical squamous cells	792	28265	0.8732	0.747512	1.02002	0.0872657
737.3	Kyphoscoliosis and scoliosis	334	28807	0.815974	0.644481	1.0331	0.091128
276.6	Fluid overload	1065	24530	0.893857	0.784611	1.01831	0.0915801
571.5	Other chronic nonalcoholic liver disease	1878	25097	1.08703	0.986456	1.19786	0.0920453
599.2	Retention of urine	539	25163	0.853407	0.709576	1.02639	0.0923027
803.2	Fracture of radius and ulna	431	28977	0.838215	0.682336	1.0297	0.0927313
979	Adverse drug events and drug allergies	584	29326	0.858479	0.718555	1.02565	0.0927645
800.3	Fracture of tibia and fibula	200	28977	0.770939	0.569051	1.04445	0.0931032
284.1	Pancytopenia	429	23735	0.840773	0.686383	1.02989	0.0938422
272.11	Hypercholesterolemia	2055	24380	0.912623	0.819314	1.01656	0.0965999
197	Chemotherapy	328	29606	0.820695	0.650027	1.03617	0.096658
470	Septal Deviations/Turbinate Hypertrophy	728	23135	1.1407	0.976567	1.33242	0.0967463
425.1	Primary/intrinsic cardiomyopathies	557	30374	0.859725	0.719157	1.02777	0.0970535
202.2	Non-Hodgkins lymphoma	245	31050	0.79839	0.609776	1.04534	0.101529
199	Neoplasm of uncertain behavior	721	29606	0.876251	0.748009	1.02648	0.101777
681.3	Cellulitis and abscess of arm/hand	218	27994	0.784331	0.5858	1.05015	0.102806
706.1	Acne	563	29061	1.15763	0.969886	1.38173	0.104948
840.3	Joint/ligament sprain	487	27866	0.850434	0.699021	1.03464	0.105331
216	Benign neoplasm of skin	1206	29362	1.10642	0.978348	1.25126	0.107127
276.13	Hyperpotassemia	1290	24530	0.906345	0.804071	1.02163	0.107459
720.1	Spinal stenosis of lumbar region	738	25939	0.876048	0.745624	1.02929	0.10761
355	Complex regional/central pain syndrome	372	27324	0.83472	0.669509	1.0407	0.108389
285.1	Acute posthemorrhagic anemia	947	23735	0.893361	0.778325	1.0254	0.108852
276.1	Electrolyte imbalance	213	24530	0.787294	0.587487	1.05506	0.109338
475	Chronic sinusitis	1260	23135	0.90371	0.797871	1.02359	0.111128
394.7	Disease of tricuspid valve	325	28138	1.19827	0.958143	1.49858	0.112909
594.1	Calculus of kidney	727	30510	0.880792	0.751981	1.03167	0.115595
574.1	Cholelithiasis	599	29709	0.870379	0.731798	1.0352	0.116652
379.1	Scleritis and episcleritis	221	27705	0.793776	0.594408	1.06001	0.117568
573.5	Jaundice (not of newborn)	271	25097	0.813619	0.62828	1.05363	0.117844
626.12	Excessive or frequent menstruation	905	23962	0.89094	0.769143	1.03202	0.12363
367.9	Blindness and low vision	291	29845	0.821783	0.640074	1.05508	0.123687
509.3	Pulmonary insufficiency or respiratory failure following trauma and surgery	298	26343	0.826607	0.647943	1.05454	0.125369
519.9	Symptoms involving respiratory system and other chest symptoms	497	30141	0.862778	0.7141	1.04241	0.126129
276.11	Hyperosmolality and/or hypernatremia	209	24530	0.796656	0.595008	1.06664	0.126829
614.52	Vaginitis and vulvovaginitis	683	29046	0.878281	0.743316	1.03775	0.12734
395.2	Nonrheumatic aortic valve disorders	522	28138	1.15082	0.960369	1.37904	0.128035
359.2	Myopathy	343	28630	0.838871	0.668887	1.05205	0.128314
250.23	Type 2 diabetes with ophthalmic manifestations	359	26047	0.841211	0.671824	1.05331	0.131738
514.2	Solitary pulmonary nodule	412	30032	0.852397	0.692505	1.04921	0.131861
626.13	Irregular menstrual cycle	808	23962	0.887145	0.759014	1.03691	0.132421
293.1	Swelling, mass, or lump in head and neck [Space-occupying lesion, intracranial NOS]	508	30539	0.865725	0.717353	1.04478	0.132774
370.31	Keratoconjunctivitis sicca	243	27657	0.811475	0.617578	1.06625	0.133736
763	Thoracic or lumbosacral neuritis or radiculitis, unspecified	1110	28127	0.906298	0.795926	1.03197	0.137553
697	Sarcoidosis	235	27839	0.81115	0.614731	1.07033	0.138992
281.12	Other vitamin B12 deficiency anemia	264	23735	1.2049	0.938725	1.54654	0.143327
740.11	Osteoarthrosis, localized, primary	2423	25556	1.0737	0.975264	1.18208	0.147205
250.22	Type 2 diabetes with renal manifestations	949	26047	0.90306	0.785767	1.03786	0.150871
530.11	GERD	4584	22648	0.948864	0.883225	1.01938	0.151237
396	Abnormal heart sounds	504	28138	0.871309	0.721034	1.0529	0.153793
599.9	Other abnormality of urination	614	25163	0.881987	0.741266	1.04942	0.156761
613.5	Mastodynia	555	29850	1.13371	0.950969	1.35156	0.161695
841	Sprains and strains of back and neck	476	27866	0.869063	0.713384	1.05872	0.163477
761	Cervicalgia	2865	27178	0.941994	0.865539	1.0252	0.166454
327.3	Sleep apnea	772	25446	0.896695	0.767534	1.04759	0.169414
172.21	Basal cell carcinoma	273	29405	0.835424	0.646057	1.0803	0.170352
250	Diabetes mellitus	489	26047	0.873291	0.719036	1.06064	0.171841
427.5	Arrhythmia (cardiac) NOS	1151	23471	0.915801	0.806664	1.0397	0.174277
110.11	Dermatophytosis of nail	578	28136	0.884205	0.739816	1.05677	0.176081
619.4	Noninflammatory disorders of vagina	305	29489	0.844141	0.659647	1.08023	0.178102
782.3	Edema	2384	27197	0.939592	0.857573	1.02945	0.181199
428.1	Congestive heart failure (CHF) NOS	1545	28400	0.927633	0.830898	1.03563	0.181253
575.8	Other disorders of biliary tract	263	29709	0.836935	0.64469	1.08651	0.181261
740.1	Osteoarthritis; localized	467	25556	0.871977	0.71197	1.06794	0.185352
335	Multiple sclerosis	1149	24660	0.919177	0.811118	1.04163	0.186578
743.13	Other specified osteoporosis	239	28212	0.831813	0.632234	1.09439	0.18831
654	Other and unspecified complications of birth; puerperium affecting management of mother	245	30998	0.831639	0.631724	1.09482	0.188774
698	Pruritus and related conditions	515	30781	1.12829	0.941942	1.3515	0.190003
41.12	Methicillin resistant Staphylococcus aureus	208	28499	0.82192	0.612496	1.10295	0.191223
561	Symptoms involving digestive system	328	25770	1.16122	0.926859	1.45485	0.193735
512.9	Other dyspnea	3235	19156	0.946574	0.87122	1.02844	0.194528
577	Diseases of pancreas	217	31396	0.826239	0.619036	1.1028	0.195068
585.31	Renal dialysis	275	26018	0.845329	0.654821	1.09126	0.197164
716.9	Arthropathy NOS	639	28670	0.894589	0.755025	1.05995	0.198021
433.8	Late effects of cerebrovascular disease	442	28932	0.877642	0.718497	1.07204	0.201048
571.81	Portal hypertension	771	25097	0.906514	0.77946	1.05428	0.202682
371.21	Allergic conjunctivitis	526	27657	0.886305	0.735725	1.0677	0.203931
260.3	Adult failure to thrive	214	25263	1.19445	0.907512	1.5721	0.20493
250.1	Type 1 diabetes	700	26047	0.900864	0.766464	1.05883	0.205326
532	Dysphagia	1667	22648	0.932829	0.837203	1.03938	0.207637
180.3	Cervical intraepithelial neoplasia [CIN] [Cervical dysplasia]	381	28265	0.868056	0.695862	1.08286	0.209725
8.52	Intestinal infection due to C. difficile	223	31112	0.836001	0.630632	1.10825	0.212989
840	Sprains and strains	1278	27866	0.925356	0.818418	1.04627	0.215669
771.1	Swelling of limb	863	28736	0.912604	0.789137	1.05539	0.217534
572	Ascites (non malignant)	1047	25097	0.92179	0.809317	1.04989	0.219956
473	Diseases of the larynx and vocal cords	345	23135	1.14595	0.920262	1.42698	0.223445
594.3	Calculus of ureter	208	30510	1.18911	0.898247	1.57415	0.226201
365.1	Open-angle glaucoma	434	29679	0.881995	0.719381	1.08137	0.227178
735.21	Hammer toe (acquired)	267	28807	1.16476	0.907137	1.49554	0.231766
835	Internal derangement of knee	610	30313	1.10756	0.936149	1.31035	0.233707
569	Other disorders of intestine	260	29075	0.852942	0.656368	1.10839	0.234014
741.3	Difficulty in walking	473	27152	1.12228	0.927994	1.35723	0.23426
747.1	Cardiac congenital anomalies	223	31238	0.839814	0.629771	1.11991	0.234514
251.1	Hypoglycemia	283	24083	0.85876	0.666542	1.10641	0.238873
743.12	Senile osteoporosis	259	28212	1.16746	0.901486	1.5119	0.240492
590	Pyelonephritis	406	23763	1.13012	0.920968	1.38677	0.241394
741	Symptoms and disorders of the joints	543	27152	0.896125	0.74586	1.07666	0.241517
939	Atopic/contact dermatitis due to other or unspecified	1508	26197	1.06803	0.955788	1.19344	0.245333
345.1	Epilepsy	251	24660	0.852011	0.650145	1.11655	0.24569
642	Hypertension complicating pregnancy, childbirth, and the puerperium	375	31575	0.877002	0.701489	1.09643	0.249329
530.2	Esophageal bleeding (varices/hemorrhage)	604	22648	0.905492	0.763285	1.07419	0.254734
250.14	Type 1 diabetes with neurological manifestations	202	26047	0.841484	0.624114	1.13456	0.257644
427.21	Atrial fibrillation	1237	23471	1.07561	0.947768	1.2207	0.258881
618.1	Prolapse of vaginal walls	352	31468	0.879816	0.703272	1.10068	0.26249
275.53	Disorders of phosphorus metabolism	285	29767	0.867493	0.675491	1.11407	0.265415
781	Symptoms involving nervous and musculoskeletal systems	324	31054	1.13555	0.906342	1.42273	0.269111
558	Noninfectious gastroenteritis	461	25770	0.894712	0.734036	1.09056	0.270628
624.9	stress incontinence, female	483	28707	0.897373	0.740109	1.08805	0.270664
41.1	Staphylococcus infections	210	28499	0.849194	0.634651	1.13626	0.271238
380.1	Otitis externa	250	30522	0.86042	0.657078	1.12669	0.274452
523.1	Gingivitis	243	29801	1.15599	0.888867	1.50338	0.279589
427.3	Other specified cardiac dysrhythmias	774	23471	0.919616	0.788944	1.07193	0.283867
735	Acquired foot deformities	235	28807	0.860329	0.653277	1.133	0.284163
290.1	Dementias	246	27320	0.862989	0.658754	1.13054	0.284858
797	Shock	372	31424	0.889049	0.716624	1.10296	0.285021
287.31	Primary thrombocytopenia	230	27007	1.15732	0.884744	1.51387	0.28629
261.4	Vitamin D deficiency	2630	25263	0.953268	0.872763	1.0412	0.287709
595	Hydronephrosis	290	30510	0.874279	0.682457	1.12002	0.287719
592.11	Acute cystitis	349	23763	1.12656	0.903499	1.40468	0.289803
174	Breast cancer	200	29059	1.16636	0.875039	1.55467	0.293918
740.9	Osteoarthrosis NOS	2079	25556	0.944906	0.849972	1.05044	0.294169
564	Functional digestive disorders	251	25770	1.14719	0.887496	1.48288	0.294362
338.1	Acute pain	1838	26040	0.947135	0.855693	1.04835	0.294399
367.2	Astigmatism	299	29845	1.13339	0.894011	1.43687	0.300934
726	Peripheral enthesopathies and allied syndromes	1346	24359	0.937878	0.829765	1.06008	0.304729
830	Dislocation	567	30313	0.911884	0.76291	1.08995	0.310785
743.9	Osteopenia or other disorder of bone and cartilage	1038	28212	0.931172	0.810774	1.06945	0.312731
707.1	Decubitus ulcer	236	31272	0.870624	0.664536	1.14063	0.314762
41.4	E. coli	487	28499	0.907568	0.750849	1.097	0.31596
562.2	Diverticulitis	236	25770	0.872685	0.663574	1.14769	0.329871
938.2	Chronic dermatitis due to solar radiation	243	26197	1.14085	0.874783	1.48784	0.330757
304	Adjustment reaction	1037	20686	0.93517	0.816958	1.07049	0.330989
565	Anal and rectal conditions	288	29075	0.884087	0.689089	1.13427	0.332524
261.2	Vitamin B-complex deficiencies	799	25263	0.92807	0.79788	1.0795	0.333048
764	Sciatica	754	28127	1.07797	0.925658	1.25534	0.334034
871	Open wounds of extremities	243	29944	0.875935	0.668978	1.14692	0.335438
733	Other disorders of bone and cartilage	709	27210	1.07978	0.921365	1.26542	0.343019
443.9	Peripheral vascular disease, unspecified	440	28158	1.10008	0.902544	1.34084	0.344882
345.12	Partial epilepsy	292	24660	0.887771	0.693087	1.13714	0.345945
695.3	Rosacea	359	27839	1.10906	0.893176	1.37713	0.348659
250.3	Insulin pump user	379	26047	0.901455	0.725549	1.12001	0.34891
562.1	Diverticulosis	833	25770	0.930402	0.798259	1.08442	0.355998
241.1	Nontoxic uninodular goiter	500	25899	1.09086	0.906297	1.31302	0.357766
512.1	Wheezing	441	19156	0.909753	0.741752	1.11581	0.363867
496.3	Bronchiectasis	215	26399	1.13461	0.861698	1.49396	0.368312
401.21	Hypertensive heart disease	1125	21216	0.938404	0.816832	1.07807	0.369144
366	Cataract	723	29479	0.927815	0.787333	1.09336	0.371086
681.5	Cellulitis and abscess of leg, except foot	457	27994	0.914551	0.751557	1.1129	0.372442
250.7	Diabetic retinopathy	385	29466	0.907185	0.732131	1.12409	0.37317
278.1	Obesity	1819	27772	0.954899	0.861768	1.05809	0.378074
649.1	Diabetes or abnormal glucose tolerance complicating pregnancy	318	30782	0.89784	0.705739	1.14223	0.380304
79	Viral infection	568	26089	0.922397	0.769479	1.1057	0.382406
355.1	Chronic pain syndrome	721	27324	0.932621	0.796844	1.09153	0.384872
450	Noninfectious disorders of lymphatic channels	276	31853	1.11436	0.872628	1.42306	0.38543
495.2	Asthma with exacerbation	494	26399	0.919679	0.759342	1.11387	0.391637
741.2	Stiffness of joint	674	27152	1.07311	0.913102	1.26116	0.391707
694.2	Other dyschromia	561	27839	1.07969	0.905665	1.28715	0.392536
772.3	Muscle weakness	1309	27830	1.05051	0.934453	1.18098	0.409376
801	Fracture of ankle and foot	561	28977	0.927742	0.776162	1.10892	0.409913
681	Superficial cellulitis and abscess	488	27994	0.922859	0.762289	1.11725	0.410418
389.1	Sensorineural hearing loss	873	29491	0.941459	0.814067	1.08879	0.416078
611.11	Mammographic microcalcification	231	27923	1.11747	0.852719	1.46442	0.420764
278.11	Morbid obesity	1077	27772	0.94803	0.832134	1.08007	0.422419
275.51	Hypocalcemia	217	29767	1.11925	0.849899	1.47396	0.422502
427.6	Premature beats	227	23471	1.11653	0.851619	1.46384	0.425068
588.2	Secondary hyperparathyroidism (of renal origin)	288	26018	0.905591	0.70801	1.15831	0.429699
722.1	Displacement of intervertebral disc	580	25939	0.932149	0.78168	1.11158	0.434059
414	Other forms of chronic heart disease	677	27798	1.06389	0.907698	1.24696	0.444553
571.51	Cirrhosis of liver without mention of alcohol	1946	25097	1.03837	0.942779	1.14365	0.44479
870	Open wounds of head; neck; and trunk	200	29944	0.891495	0.663839	1.19722	0.445183
502	Postinflammatory pulmonary fibrosis	429	26343	1.07968	0.886658	1.31472	0.445521
727.1	Synovitis and tenosynovitis	1032	24359	0.949309	0.828865	1.08726	0.452361
480.1	Bacterial pneumonia	332	26201	0.91589	0.728249	1.15188	0.452563
613.7	Other signs and symptoms in breast	216	29850	0.897514	0.673602	1.19586	0.460239
300.4	Dysthymic disorder	507	20686	0.932439	0.772909	1.1249	0.464978
285.2	Anemia of chronic disease	284	23735	0.912607	0.713378	1.16748	0.466766
634	Miscarriage; stillbirth	261	30550	0.906578	0.695849	1.18112	0.467434
567	Peritonitis and retroperitoneal infections	250	29075	0.907365	0.697453	1.18045	0.468965
415.2	Chronic pulmonary heart disease	1034	28480	1.04838	0.921593	1.19262	0.472475
949	Allergies, other	351	26197	1.08208	0.867326	1.35001	0.484607
174.11	Malignant neoplasm of female breast	677	29059	1.05875	0.901661	1.24321	0.485987
479	Other upper respiratory disease	1075	23135	1.04738	0.919284	1.19333	0.48671
681.7	Cellulitis and abscess of trunk	275	27994	0.914091	0.709266	1.17806	0.487705
379.2	Disorders of vitreous body	705	27705	0.9448	0.803817	1.11051	0.491021
742.9	Other derangement of joint	470	27152	0.934154	0.768394	1.13567	0.494326
381.11	Suppurative and unspecified otitis media	476	28318	0.935469	0.768903	1.13812	0.504906
198.1	Secondary malignancy of lymph nodes	316	29606	1.08069	0.859931	1.35811	0.505671
704.1	Alopecia	616	29236	1.05801	0.895239	1.25037	0.508231
626.2	Dysmenorrhea	347	23962	0.925905	0.734836	1.16666	0.513859
244.1	Secondary hypothyroidism	563	25899	1.0601	0.889058	1.26405	0.515613
377.3	Optic neuritis/neuropathy	336	27705	0.927065	0.737498	1.16536	0.516426
690.1	Seborrheic dermatitis	242	27839	0.915072	0.698745	1.19837	0.518955
613.8	Other specified disorders of breast	275	29850	1.08278	0.844595	1.38814	0.530341
365	Glaucoma	561	29679	0.94467	0.790596	1.12877	0.530931
743.11	Osteoporosis NOS	1309	28212	0.960971	0.84838	1.0885	0.531202
840.2	Rotator cuff (capsule) sprain	201	27866	0.911026	0.679279	1.22184	0.533808
272	Disorders of lipoid metabolism	239	24380	1.08963	0.831428	1.42802	0.533878
411.2	Myocardial infarction	849	27798	1.04672	0.906422	1.20874	0.534008
427.9	Palpitations	2316	23471	1.0299	0.938391	1.13033	0.534897
272.13	Mixed hyperlipidemia	3041	24380	0.972353	0.889331	1.06313	0.538085
327	Sleep disorders	799	25446	1.04765	0.902507	1.21613	0.540688
78	Viral warts & HPV	379	26089	1.06769	0.862691	1.3214	0.547089
798	Malaise and fatigue	8121	18275	1.01824	0.959582	1.08048	0.550463
274.11	Gouty arthropathy	228	31334	1.08532	0.828933	1.421	0.551531
550.2	Diaphragmatic hernia	708	29782	0.953214	0.813981	1.11626	0.552003
455	Hemorrhoids	627	27604	0.950359	0.802618	1.1253	0.554769
967	Adverse effects of sedatives or other central nervous system depressants and anesthetics	214	29326	0.917708	0.687637	1.22476	0.559769
286.2	Encounter for long-term (current) use of anticoagulants	494	27007	0.945378	0.782548	1.14209	0.560286
411.3	Angina pectoris	490	27798	0.944958	0.780474	1.14411	0.561756
615	Endometriosis	279	29046	0.927813	0.720234	1.19522	0.562007
747.11	Cardiac shunt/ heart septal defect	302	31238	0.931219	0.731194	1.18596	0.563537
368.2	Diplopia and disorders of binocular vision	259	29433	0.926817	0.715606	1.20037	0.564642
389.2	Conductive hearing loss	224	29491	1.08347	0.822332	1.42752	0.568848
279.1	Immunity deficiency	911	28428	1.04054	0.906443	1.19447	0.572377
536.8	Dyspepsia and other specified disorders of function of stomach	335	28467	1.06543	0.850785	1.33423	0.58084
327.41	Organic or persistent insomnia	228	25446	1.07863	0.821773	1.41577	0.585437
327.32	Obstructive sleep apnea	1910	25446	0.972857	0.880027	1.07548	0.590703
380.4	Impacted cerumen	468	30522	0.948213	0.780362	1.15217	0.592669
352.1	Trigeminal nerve disorders [CN5]	254	27324	0.931826	0.718119	1.20913	0.595249
514	Abnormal findings examination of lungs	902	30032	1.03779	0.904105	1.19125	0.598043
244.2	Acquired hypothyroidism	282	25899	1.06839	0.835161	1.36676	0.598549
333.1	Essential tremor	245	24660	1.07225	0.826858	1.39048	0.598791
596.5	Functional disorders of bladder	426	30151	0.947257	0.773261	1.1604	0.600775
411.1	Unstable angina (intermediate coronary syndrome)	379	27798	0.944225	0.761114	1.17139	0.601827
573.6	Nonspecific elevation of levels of transaminase or lactic acid dehydrogenase [LDH]	271	25097	0.93477	0.72443	1.20618	0.604004
375.1	Dry eyes	1207	27705	0.967415	0.853419	1.09664	0.604539
275.6	Hypercalcemia	324	29767	0.941548	0.747861	1.1854	0.608247
578.2	Blood in stool	700	26830	1.04191	0.890521	1.21904	0.608277
371.1	Uveitis, noninfectious or NOS	331	27657	1.06072	0.846634	1.32894	0.608295
536.3	Gastroparesis	246	28467	0.934294	0.715848	1.2194	0.616949
476	Allergic rhinitis	3337	23135	1.02098	0.940915	1.10785	0.618273
506	Empyema and pneumothorax	355	26343	0.946417	0.760158	1.17831	0.622345
411.4	Coronary atherosclerosis	1835	27798	0.97402	0.876713	1.08213	0.623997
350.2	Abnormality of gait	470	29232	0.952678	0.784217	1.15733	0.625345
195	Cancer, suspected or other	216	29606	0.932348	0.703623	1.23542	0.625696
371.2	Conjunctivitis, noninfectious	233	27657	0.934502	0.7116	1.22723	0.626084
859	Complication due to other implant and internal device	274	29543	0.939526	0.730548	1.20828	0.626979
578.9	Hemorrhage of gastrointestinal tract	463	26830	0.953447	0.786655	1.1556	0.627038
701.2	Scar conditions and fibrosis of skin	317	29711	0.94397	0.746467	1.19373	0.630203
427.12	Paroxysmal ventricular tachycardia	277	23471	0.940682	0.732484	1.20806	0.631865
599.4	Urinary incontinence	1011	25163	0.967157	0.843148	1.10941	0.633364
338.2	Chronic pain	2242	26040	1.02268	0.932225	1.1219	0.635078
625.1	Dyspareunia	235	28707	0.937307	0.712348	1.23331	0.643801
415.21	Primary pulmonary hypertension	343	28480	0.949275	0.76007	1.18558	0.646231
741.4	Joint effusions	529	27152	1.04342	0.87008	1.2513	0.64653
516.1	Hemoptysis	276	31783	1.05871	0.828015	1.35367	0.649146
317.11	Alcoholic liver damage	416	27189	0.954358	0.780343	1.16718	0.649215
452.2	Deep vein thrombosis [DVT]	501	27604	0.957869	0.795356	1.15359	0.649987
389.4	Tinnitus	400	29491	1.04906	0.852934	1.29029	0.650141
327.4	Insomnia	1622	25446	1.02494	0.920214	1.14159	0.654166
395.1	Nonrheumatic mitral valve disorders	930	28138	0.969938	0.844064	1.11458	0.666915
569.2	Gastrointestinal complications	428	29075	0.956852	0.781832	1.17105	0.668687
475.9	Postnasal drip	251	23135	0.94402	0.725062	1.2291	0.668746
586.2	Cyst of kidney, acquired	327	26018	0.951417	0.755779	1.1977	0.671545
250.41	Impaired fasting glucose	223	26047	1.06045	0.805885	1.39542	0.675168
429.3	Symptoms involving cardiovascular system	312	28400	0.950992	0.751324	1.20372	0.676008
200	Myeloproliferative disease	250	31050	0.946084	0.728827	1.2281	0.677135
427.22	Atrial flutter	346	23471	1.04831	0.837869	1.3116	0.679851
850	Hemorrhage or hematoma complicating a procedure	217	29543	0.942671	0.712041	1.248	0.680036
374.6	Dermatochalasis	336	27657	0.953845	0.758091	1.20015	0.686788
474.2	Chronic tonsillitis and adenoiditis	271	23135	0.947483	0.728782	1.23181	0.687022
411.8	Other chronic ischemic heart disease, unspecified	463	27798	1.0403	0.857342	1.26229	0.688924
701	Other hypertrophic and atrophic conditions of skin	269	29711	0.949606	0.736657	1.22411	0.689801
395.3	Nonrheumatic tricuspid valve disorders	203	28138	1.05832	0.795477	1.40802	0.697159
636.3	Hemorrhage in early pregnancy	322	30550	0.953721	0.751171	1.21089	0.697261
327.1	Hypersomnia	306	25446	1.04767	0.826228	1.32846	0.700683
386.2	Peripheral or central vertigo	345	27121	0.958332	0.764957	1.20059	0.711284
481	Influenza	297	26201	0.955128	0.747485	1.22045	0.713554
382	Otalgia	540	28318	0.966895	0.80614	1.15971	0.716691
627.3	Postmenopausal atrophic vaginitis	577	23962	1.03321	0.86485	1.23435	0.718817
274.1	Gout	474	31334	1.03516	0.856292	1.25139	0.721069
729	Other disorders of soft tissues	550	24359	1.03292	0.864227	1.23453	0.72184
854	Complications of cardiac/vascular device, implant, and graft	356	29543	0.961211	0.771041	1.19828	0.725039
433.31	Transient cerebral ischemia	643	28932	1.02969	0.873469	1.21386	0.727433
626	Disorders of menstruation and other abnormal bleeding from female genital tract	408	23962	1.0374	0.841408	1.27905	0.731083
626.11	Absent or infrequent menstruation	439	23962	0.964724	0.785109	1.18543	0.732603
686	Other local infections of skin and subcutaneous tissue	405	27994	0.964671	0.783829	1.18724	0.734167
503	Pulmonary congestion and hypostasis	534	26343	1.03123	0.863431	1.23164	0.734311
246	Other disorders of thyroid	223	25899	1.04874	0.795699	1.38225	0.735518
458.1	Orthostatic hypotension	363	28771	0.963995	0.775054	1.199	0.741811
611.1	Abnormal mammogram	747	27923	1.0258	0.879121	1.19696	0.746242
702.1	Actinic keratosis	638	29822	0.972581	0.820421	1.15296	0.748755
416	Cardiomegaly	1259	28480	0.981076	0.870951	1.10513	0.753134
727.4	Ganglion and cyst of synovium, tendon, and bursa	272	24359	1.0407	0.808448	1.33967	0.756847
420.2	Pericarditis	401	30374	1.03276	0.841511	1.26748	0.757678
497	Bronchitis	361	26399	0.966959	0.776298	1.20445	0.764284
286.7	Other and unspecified coagulation defects	842	27007	0.978459	0.847105	1.13018	0.767169
477	Epistaxis or throat hemorrhage	274	23135	0.964032	0.749685	1.23966	0.775259
585.33	Chronic Kidney Disease, Stage III	1325	26018	0.982931	0.873076	1.10661	0.775858
368.9	Subjective visual disturbances	242	29433	1.03867	0.797434	1.35289	0.778416
208	Benign neoplasm of colon	942	29669	0.980054	0.85111	1.12853	0.779525
275.3	Disorders of magnesium metabolism	317	29767	1.03337	0.82074	1.30109	0.780031
433.6	Acute, but ill-defined cerebrovascular disease	266	28932	0.965104	0.749326	1.24302	0.78324
386.9	Dizziness and giddiness (Light-headedness and vertigo)	2372	27121	0.987297	0.901249	1.08156	0.783486
289.4	Lymphadenitis	969	26152	0.981269	0.857182	1.12332	0.783988
593.2	Microscopic hematuria	327	23763	1.03192	0.821391	1.29642	0.787211
478	Throat pain	215	23135	0.961537	0.721676	1.28112	0.788776
473.4	Voice disturbance	678	23135	1.0222	0.86959	1.2016	0.790087
464	Acute sinusitis	2397	23360	0.987418	0.897386	1.08648	0.795194
389	Hearing loss	525	29491	0.976382	0.812935	1.17269	0.798178
54	Herpes simplex	318	26089	1.02999	0.816421	1.29942	0.803202
790.6	Other abnormal blood chemistry	739	30296	1.01965	0.874847	1.18842	0.803353
418.1	Precordial pain	746	22740	1.0193	0.872685	1.19055	0.809339
446.9	Arteritis NOS	205	28158	1.03546	0.778332	1.37753	0.810901
585.34	Chronic Kidney Disease, Stage IV	729	26018	1.01769	0.871489	1.18841	0.824648
707.2	Chronic ulcer of leg or foot	277	31272	0.973371	0.760618	1.24563	0.830166
537	Other disorders of stomach and duodenum	515	28467	0.980604	0.817318	1.17651	0.833064
173	Neoplasm of uncertain behavior of skin	1076	29405	1.01392	0.888882	1.15654	0.836925
327.71	Restless legs syndrome	464	25446	0.980589	0.807655	1.19055	0.84303
702.2	Seborrheic keratosis	1056	29822	1.01347	0.886477	1.15866	0.844686
765	Cervical radiculitis	652	28127	0.983746	0.834448	1.15976	0.845283
573	Other disorders of liver	644	25097	0.984048	0.835566	1.15891	0.847194
218.1	Uterine leiomyoma	713	29099	0.984942	0.840556	1.15413	0.851193
250.24	Type 2 diabetes with neurological manifestations	885	26047	0.986752	0.855243	1.13848	0.854989
599.3	Dysuria	1726	25163	1.00998	0.907245	1.12436	0.855971
350.3	Lack of coordination	644	29232	0.985437	0.836055	1.16151	0.861152
415.11	Pulmonary embolism and infarction, acute	423	28480	0.982529	0.803612	1.20128	0.863551
369.5	Conjunctivitis, infectious	464	27657	1.01712	0.837685	1.23498	0.863915
240	Simple and unspecified goiter	260	25899	1.02131	0.789041	1.32194	0.87276
628	Ovarian cyst	797	23962	1.0124	0.868839	1.17969	0.874449
374.3	Ptosis of eyelid	201	27657	0.977612	0.731139	1.30717	0.878586
706.2	Sebaceous cyst	424	29061	1.01546	0.829506	1.24309	0.881847
726.3	Bursitis	259	24359	1.01958	0.786136	1.32234	0.883791
687.1	Rash and other nonspecific skin eruption	2060	23577	1.00724	0.913899	1.11011	0.884426
428.3	Heart failure with reduced EF [Systolic or combined heart failure]	761	28400	1.01059	0.869545	1.17452	0.890732
285.22	Anemia in neoplastic disease	312	23735	0.984792	0.78081	1.24206	0.897031
509.8	Dependence on respirator [Ventilator] or supplemental oxygen	356	26343	0.986097	0.793326	1.22571	0.899611
472	Chronic pharyngitis and nasopharyngitis	687	23135	0.989848	0.84074	1.1654	0.902511
211	Benign neoplasm of other parts of digestive system	208	30988	0.982867	0.73886	1.30746	0.905517
292.1	Aphasia/speech disturbance	318	27320	0.986506	0.783274	1.24247	0.908106
521.1	Dental caries	482	29801	0.988962	0.816882	1.19729	0.909394
619.2	Disorders of uterus, NEC	258	29489	0.985953	0.759997	1.27909	0.915167
280.1	Iron deficiency anemias, unspecified or not due to blood loss	1599	23735	0.994301	0.892806	1.10733	0.917141
610.1	Cystic mastopathy	627	27923	1.00899	0.852295	1.19451	0.917176
381.2	Eustachian tube disorders	720	28318	1.00788	0.861184	1.17956	0.922094
427.11	Paroxysmal supraventricular tachycardia	382	23471	1.01041	0.816842	1.24984	0.923994
280.2	Iron deficiency anemia secondary to blood loss (chronic)	391	23735	1.01018	0.819311	1.24551	0.924484
715.1	Sacroiliitis NEC	295	30670	0.988555	0.776553	1.25844	0.925533
288.1	Decreased white blood cell count	346	26152	1.00946	0.808867	1.25979	0.933637
313.1	Attention deficit hyperactivity disorder	398	30878	0.99142	0.801603	1.22618	0.936658
771	Musculoskeletal symptoms referable to limbs	389	28736	1.00838	0.818049	1.243	0.937657
738.4	Acquired spondylolisthesis	374	28807	1.00802	0.813826	1.24856	0.941643
579.2	Splenomegaly	419	26830	0.992649	0.811481	1.21426	0.942793
509.2	Respiratory insufficiency	349	26343	0.992172	0.796581	1.23579	0.944071
465.2	Acute pharyngitis	1777	23360	1.00389	0.899654	1.1202	0.944694
599.5	Frequency of urination and polyuria	1167	25163	0.995558	0.875908	1.13155	0.945665
578.8	Hemorrhage of rectum and anus	361	26830	0.993301	0.79757	1.23707	0.952136
289	Other diseases of blood and blood-forming organs	242	26152	1.00762	0.774209	1.31139	0.954999
728.7	Fasciitis	455	24359	0.994842	0.815822	1.21315	0.959253
465	Acute upper respiratory infections of multiple or unspecified sites	3022	23360	0.998126	0.914882	1.08895	0.966331
172.2	Other non-epithelial cancer of skin	360	29405	1.00394	0.805374	1.25146	0.972122
278.4	Abnormal weight gain	321	27772	1.00391	0.793351	1.27036	0.97406
428.2	Heart failure NOS	550	28400	0.997493	0.836328	1.18971	0.977723
427.8	Sinoatrial node dysfunction (Bradycardia)	293	23471	1.00328	0.784283	1.28342	0.979222
357	Inflammatory and toxic neuropathy	880	28630	1.00162	0.870282	1.15279	0.981943
80	Postoperative infection	262	31299	1.0027	0.777743	1.29273	0.983391
550.6	Incisional hernia	212	29782	1.00216	0.755346	1.32962	0.988064
242	Thyrotoxicosis with or without goiter	273	25899	1.00161	0.778493	1.28867	0.990022
804	Fracture of hand or wrist	316	28977	0.999567	0.791509	1.26232	0.997101
681.1	Cellulitis and abscess of fingers/toes	255	27994	1.00039	0.771838	1.29662	0.997642
433.1	Occlusion and stenosis of precerebral arteries	464	28932	0.999815	0.82358	1.21376	0.998509

## Sheet: Table_S8
Table S8	Clinical associations for positive ANA (titer≥1:80) in men without ANA-related autoimmune disease and diagnoses recorded after ANA testing (adjusted for year of birth, race, and length of follow-up)
phecode	description	n_cases	n_controls	OR	LCI	UCI	p
571.5	Other chronic nonalcoholic liver disease	1410	11148	1.33934	1.18064	1.51938	5.61249e-06
504	Other alveolar and parietoalveolar pneumonopathy	360	11889	1.634	1.30488	2.04614	1.87834e-05
504.1	Idiopathic fibrosing alveolitis	337	11889	1.5693	1.24086	1.98468	0.00016907
244.4	Hypothyroidism NOS	842	15291	1.30825	1.11768	1.53131	0.000822667
165.1	Cancer of bronchus; lung	200	16898	1.64227	1.22558	2.20061	0.000892686
571.51	Cirrhosis of liver without mention of alcohol	2292	11148	1.18252	1.06609	1.31167	0.00152374
70.3	Viral hepatitis C	1260	12953	0.812144	0.704281	0.936527	0.00421029
783	Fever of unknown origin	2128	13555	0.852935	0.761467	0.95539	0.00598658
496.1	Emphysema	342	14029	1.38317	1.09367	1.7493	0.00678245
338.2	Chronic pain	965	14151	1.23443	1.05903	1.43887	0.00706975
202.2	Non-Hodgkins lymphoma	214	16166	0.610242	0.424927	0.876374	0.00748144
502	Postinflammatory pulmonary fibrosis	514	11889	1.30931	1.07346	1.59698	0.00782393
41.11	Methicillin sensitive Staphylococcus aureus	254	14451	0.647554	0.464393	0.902956	0.0104132
580.32	Nephritis and nephropathy with pathological lesion	210	11390	0.609328	0.416402	0.891641	0.0107577
198.1	Secondary malignancy of lymph nodes	254	15401	1.41244	1.07919	1.8486	0.0119013
270.32	Paraproteinemia	255	14628	0.684483	0.499778	0.93745	0.0181498
514	Abnormal findings examination of lungs	760	15507	1.21346	1.02717	1.43355	0.022894
506	Empyema and pneumothorax	388	11889	1.29674	1.03418	1.62596	0.0243728
261.4	Vitamin D deficiency	1002	13574	1.18856	1.02126	1.38328	0.0256301
600	Hyperplasia of prostate	1231	14425	1.17556	1.01692	1.35895	0.028757
573.5	Jaundice (not of newborn)	311	11148	0.7181	0.5331	0.9673	0.0293508
585.31	Renal dialysis	374	11390	0.748399	0.574295	0.975285	0.0319337
317.11	Alcoholic liver damage	866	12490	1.18467	1.0137	1.38447	0.0330804
185	Cancer of prostate	385	14425	1.29051	1.02012	1.63257	0.0334969
721.1	Spondylosis without myelopathy	790	13970	1.1944	1.00863	1.41439	0.0394352
338.1	Acute pain	1008	14151	1.16707	1.00396	1.35668	0.0442772
573.7	Abnormal results of function study of liver	514	11148	1.23446	1.00442	1.51719	0.0452981
562.1	Diverticulosis	694	13617	1.20164	1.00327	1.43923	0.0459926
428.2	Heart failure NOS	569	14022	1.21301	1.00332	1.46653	0.0461247
250.22	Type 2 diabetes with renal manifestations	1098	12326	0.856803	0.734446	0.999545	0.0493228
938.2	Chronic dermatitis due to solar radiation	215	14447	1.35565	0.998602	1.84036	0.0510532
199	Neoplasm of uncertain behavior	423	15401	0.787059	0.618192	1.00205	0.0519745
588.2	Secondary hyperparathyroidism (of renal origin)	299	11390	1.29173	0.997044	1.67351	0.0526727
250.1	Type 1 diabetes	600	12326	0.81734	0.664261	1.0057	0.0566096
585.2	Renal failure NOS	562	11390	0.817244	0.662588	1.008	0.0593532
345.3	Convulsions	638	12995	0.82439	0.673962	1.00839	0.0602883
317.1	Alcoholism	436	12490	0.792533	0.621529	1.01058	0.0607796
340	Migraine	317	14349	0.75488	0.560464	1.01674	0.0642044
585.32	End stage renal disease	908	11390	0.854646	0.723299	1.00984	0.0650482
300.11	Generalized anxiety disorder	245	12018	0.727421	0.517499	1.0225	0.0669609
304	Adjustment reaction	390	12018	0.784887	0.605575	1.01729	0.067186
272.1	Hyperlipidemia	3411	11164	1.10163	0.993168	1.22195	0.0671962
501	Pneumonitis due to inhalation of food or vomitus	224	11889	1.31309	0.979484	1.76032	0.0685485
509.1	Respiratory failure	1655	11889	1.11744	0.990949	1.26008	0.0700395
250	Diabetes mellitus	429	12326	0.799094	0.625206	1.02134	0.0732424
686	Other local infections of skin and subcutaneous tissue	263	14658	0.749742	0.546177	1.02918	0.0747394
350.3	Lack of coordination	327	15443	1.24956	0.976557	1.59888	0.076497
585.3	Chronic renal failure [CKD]	1908	11390	0.896668	0.793955	1.01267	0.0788852
587	Kidney replaced by transpant	323	11390	1.25514	0.973919	1.61756	0.0791209
571.81	Portal hypertension	1037	11148	1.13991	0.983899	1.32065	0.0811869
295.3	Psychosis	274	12018	0.753936	0.548634	1.03606	0.0815881
702.1	Actinic keratosis	636	15676	1.18386	0.978321	1.43257	0.0827887
939	Atopic/contact dermatitis due to other or unspecified	736	14447	1.16667	0.979354	1.3898	0.0842831
455	Hemorrhoids	512	13736	1.19359	0.973887	1.46287	0.0881831
772.3	Muscle weakness	711	14774	1.16129	0.976494	1.38105	0.0908371
785	Abdominal pain	3054	12248	0.9189	0.831026	1.01607	0.099105
339	Other headache syndromes	1370	14349	0.890126	0.77365	1.02414	0.10381
411.8	Other chronic ischemic heart disease, unspecified	855	12782	1.15088	0.971277	1.36368	0.104518
250.6	Polyneuropathy in diabetes	532	12326	0.837755	0.675781	1.03855	0.106328
250.2	Type 2 diabetes	3125	12326	0.923029	0.836504	1.0185	0.11073
591	Urinary tract infection	1122	13983	1.12224	0.973278	1.294	0.112462
720	Spinal stenosis	258	13970	1.25181	0.94739	1.65405	0.114144
428.3	Heart failure with reduced EF [Systolic or combined heart failure]	867	14022	1.13614	0.969624	1.33125	0.11445
854	Complications of cardiac/vascular device, implant, and graft	340	15012	1.21694	0.953211	1.55363	0.115145
276.41	Acidosis	1370	11495	0.895718	0.781	1.02729	0.115255
741	Symptoms and disorders of the joints	212	14663	0.754739	0.531597	1.07155	0.115589
706.2	Sebaceous cyst	279	15704	0.786629	0.582738	1.06186	0.116909
585.1	Acute renal failure	2959	11390	0.92469	0.837372	1.02111	0.121832
414	Other forms of chronic heart disease	694	12782	1.15147	0.962959	1.37688	0.122053
395.2	Nonrheumatic aortic valve disorders	577	14450	1.16305	0.960307	1.40861	0.122209
760	Back pain	2425	13216	0.916665	0.820723	1.02382	0.122926
418.1	Precordial pain	442	11619	1.18737	0.950796	1.48281	0.129789
411.4	Coronary atherosclerosis	2461	12782	1.09014	0.974522	1.21948	0.131344
276.5	Hypovolemia	1213	11495	0.893227	0.771203	1.03456	0.131896
38.1	Gram negative septicemia	243	14451	0.784106	0.570634	1.07744	0.133616
71	Human immunodeficiency virus [HIV] disease	200	12953	0.762668	0.532078	1.09319	0.140229
401.22	Hypertensive chronic kidney disease	1827	8875	0.903276	0.78875	1.03443	0.141396
579	Other symptoms involving abdomen and pelvis	382	13564	0.825997	0.639733	1.06649	0.142585
727.1	Synovitis and tenosynovitis	402	13621	1.18585	0.941639	1.49341	0.14737
418	Nonspecific chest pain	3464	11619	0.930796	0.844315	1.02614	0.149462
465	Acute upper respiratory infections of multiple or unspecified sites	989	13756	1.12575	0.957914	1.32299	0.150434
433.8	Late effects of cerebrovascular disease	310	14749	1.20469	0.934433	1.5531	0.150783
348.9	Other conditions of brain, NOS	323	12995	0.817451	0.619973	1.07783	0.153079
916	Contusion	315	16058	0.818067	0.618569	1.08191	0.159128
537	Other disorders of stomach and duodenum	576	14778	1.14669	0.94757	1.38764	0.159553
707.2	Chronic ulcer of leg or foot	330	16225	0.8273	0.633375	1.0806	0.164168
285	Other anemias	2583	11677	0.928042	0.834833	1.03166	0.166705
356	Hereditary and idiopathic peripheral neuropathy	949	14715	0.894136	0.762717	1.0482	0.167706
514.2	Solitary pulmonary nodule	304	15507	1.19833	0.92617	1.55047	0.168668
689	Disorder of skin and subcutaneous tissue NOS	287	16329	0.816057	0.609794	1.09209	0.171498
681	Superficial cellulitis and abscess	318	14658	0.824636	0.624351	1.08917	0.174374
745	Pain in joint	3729	11415	1.069	0.97078	1.17716	0.17481
427.11	Paroxysmal supraventricular tachycardia	211	11666	1.23737	0.908332	1.68559	0.176886
593.2	Microscopic hematuria	230	13983	1.22824	0.911021	1.65592	0.177445
284.1	Pancytopenia	451	11677	1.15853	0.9354	1.4349	0.177602
771	Musculoskeletal symptoms referable to limbs	276	14911	0.817033	0.607563	1.09872	0.181201
452.2	Deep vein thrombosis [DVT]	421	13736	1.16238	0.930751	1.45166	0.18448
289.4	Lymphadenitis	624	12993	1.1345	0.940871	1.36798	0.186284
318	Tobacco use disorder	1726	12490	0.919528	0.811797	1.04156	0.186971
979	Adverse drug events and drug allergies	352	15464	1.17703	0.922378	1.50199	0.19006
285.21	Anemia in chronic kidney disease	899	11677	0.894376	0.756742	1.05704	0.190427
433.1	Occlusion and stenosis of precerebral arteries	386	14749	1.16511	0.923832	1.46939	0.196776
729	Other disorders of soft tissues	265	13621	1.19991	0.9058	1.58951	0.203959
586	Other disorders of the kidney and ureters	1341	11390	0.913603	0.794308	1.05082	0.20562
71.1	HIV infection, symptomatic	426	12953	0.85854	0.673356	1.09465	0.218536
433.31	Transient cerebral ischemia	432	14749	1.14472	0.918003	1.42744	0.230035
798	Malaise and fatigue	3538	11132	1.05974	0.963408	1.16571	0.232736
726.1	Enthesopathy	507	13621	1.13651	0.920573	1.40309	0.233962
250.24	Type 2 diabetes with neurological manifestations	845	12326	0.902094	0.759632	1.07127	0.24002
327.32	Obstructive sleep apnea	1813	13129	1.07424	0.953169	1.21069	0.240466
707.1	Decubitus ulcer	225	16225	0.826262	0.599484	1.13883	0.243678
509.2	Respiratory insufficiency	404	11889	1.14458	0.911549	1.43719	0.244969
766	Neuralgia, neuritis, and radiculitis NOS	282	15372	1.17288	0.895563	1.53607	0.246626
155.1	Malignant neoplasm of liver, primary	390	15751	1.14374	0.911155	1.43569	0.246924
741.3	Difficulty in walking	252	14663	1.17916	0.888265	1.56533	0.254186
599.2	Retention of urine	579	13880	1.11965	0.92174	1.36005	0.254781
532	Dysphagia	995	11188	1.09315	0.937581	1.27454	0.255485
420.2	Pericarditis	368	15360	0.862097	0.667128	1.11405	0.256634
698	Pruritus and related conditions	222	16604	1.18729	0.879452	1.60287	0.262242
765	Cervical radiculitis	293	15372	1.16425	0.891899	1.51976	0.263336
427.21	Atrial fibrillation	1507	11666	1.07861	0.944631	1.23159	0.263458
386.9	Dizziness and giddiness (Light-headedness and vertigo)	949	15049	1.09255	0.935205	1.27637	0.264567
427.22	Atrial flutter	492	11666	1.12654	0.911801	1.39185	0.26948
770	Myalgia and myositis unspecified	723	15650	0.902126	0.750286	1.0847	0.273344
365.1	Open-angle glaucoma	251	15539	0.843284	0.620536	1.14599	0.276057
395.1	Nonrheumatic mitral valve disorders	587	14450	1.11164	0.918339	1.34562	0.277515
550.2	Diaphragmatic hernia	342	15293	1.14516	0.895356	1.46467	0.280312
465.2	Acute pharyngitis	461	13756	1.13525	0.901572	1.42949	0.280675
426	Cardiac conduction disorders	284	11666	1.15852	0.88531	1.51604	0.283594
366	Cataract	397	15590	1.13391	0.899896	1.42877	0.286597
317	Alcohol-related disorders	633	12490	0.89964	0.740116	1.09355	0.288234
722.6	Degeneration of intervertebral disc	848	13970	1.09267	0.9248	1.29102	0.297696
509.8	Dependence on respirator [Ventilator] or supplemental oxygen	314	11889	1.14422	0.885599	1.47836	0.302726
790.6	Other abnormal blood chemistry	475	16144	1.11668	0.901706	1.38289	0.311741
367.1	Myopia	284	16166	0.856495	0.633456	1.15807	0.314179
840	Sprains and strains	490	15273	1.11561	0.8992	1.3841	0.32007
512.2	Painful respiration	249	9367	1.16052	0.864811	1.55733	0.321165
427.9	Palpitations	755	11666	1.09402	0.915769	1.30697	0.322025
197	Chemotherapy	292	15401	1.14108	0.877468	1.48389	0.324769
250.23	Type 2 diabetes with ophthalmic manifestations	348	12326	0.878453	0.678099	1.138	0.326492
292.4	Altered mental status	1176	13703	0.931591	0.807696	1.07449	0.330437
41.12	Methicillin resistant Staphylococcus aureus	216	14451	1.16479	0.856599	1.58387	0.33063
285.2	Anemia of chronic disease	242	11677	0.858137	0.629987	1.16891	0.331933
274.1	Gout	927	15669	0.923492	0.786165	1.08481	0.33255
572	Ascites (non malignant)	1155	11148	1.07254	0.930584	1.23615	0.33364
743.9	Osteopenia or other disorder of bone and cartilage	245	15610	1.15018	0.861758	1.53514	0.342149
851	Complications of transplants and reattached limbs	409	15012	1.11658	0.888648	1.40298	0.343842
365	Glaucoma	370	15539	0.886356	0.689825	1.13888	0.345567
291.8	Alteration of consciousness	593	13703	0.910097	0.747791	1.10763	0.347222
296.2	Depression	1105	12018	0.92993	0.79873	1.08268	0.34916
401.1	Essential hypertension	6611	8875	0.959381	0.879569	1.04644	0.349406
293.1	Swelling, mass, or lump in head and neck [Space-occupying lesion, intracranial NOS]	276	16325	0.86993	0.649628	1.16494	0.349649
371.1	Uveitis, noninfectious or NOS	213	15144	0.850882	0.606452	1.19383	0.349989
276.13	Hyperpotassemia	1532	11495	0.9403	0.826249	1.07009	0.350769
726	Peripheral enthesopathies and allied syndromes	663	13621	1.09307	0.905383	1.31967	0.354514
470	Septal Deviations/Turbinate Hypertrophy	393	12900	0.888856	0.691271	1.14292	0.358334
596.5	Functional disorders of bladder	225	16032	0.859848	0.621358	1.18988	0.362258
788	Syncope and collapse	830	15676	1.07816	0.915686	1.26945	0.366513
569	Other disorders of intestine	219	15028	1.14998	0.847372	1.56064	0.369741
722.1	Displacement of intervertebral disc	321	13970	1.125	0.867325	1.45922	0.374827
172.21	Basal cell carcinoma	250	15406	0.874026	0.646215	1.18215	0.382162
595	Hydronephrosis	208	15736	0.863273	0.619171	1.20361	0.385911
588.1	Renal osteodystrophy	802	11390	0.925654	0.776928	1.10285	0.387319
350.2	Abnormality of gait	289	15443	1.12421	0.861732	1.46664	0.388103
483	Acute bronchitis and bronchiolitis	423	13465	1.10598	0.879646	1.39056	0.388527
764	Sciatica	274	15372	0.879089	0.655584	1.17879	0.389234
70.2	Viral hepatitis B	228	12953	0.868922	0.630807	1.19692	0.389848
741.2	Stiffness of joint	243	14663	1.13593	0.844753	1.52747	0.398962
351	Other peripheral nerve disorders	769	14966	0.92713	0.777493	1.10557	0.399509
571.8	Liver abscess and sequelae of chronic liver disease	873	11148	1.07182	0.912083	1.25952	0.399604
687.1	Rash and other nonspecific skin eruption	890	13579	1.07149	0.911033	1.26022	0.40412
290.2	Delirium due to conditions classified elsewhere	256	13703	0.88139	0.654583	1.18678	0.405523
41.2	Streptococcus infection	329	14451	0.89739	0.68955	1.16788	0.420555
250.25	Diabetes type 2 with peripheral circulatory disorders	211	12326	0.875632	0.631053	1.215	0.426793
428.4	Heart failure with preserved EF [Diastolic heart failure]	566	14022	1.08246	0.889997	1.31655	0.427601
427.7	Tachycardia NOS	1177	11666	1.05865	0.918075	1.22076	0.432971
550.4	Umbilical hernia	216	15293	0.876921	0.629882	1.22085	0.436574
425.1	Primary/intrinsic cardiomyopathies	646	15360	1.07419	0.895861	1.28802	0.439705
530.2	Esophageal bleeding (varices/hemorrhage)	878	11188	1.06531	0.90638	1.25212	0.442762
687.4	Disturbance of skin sensation	918	13579	1.06405	0.90733	1.24785	0.445031
257.1	Testicular hypofunction	497	15073	0.918176	0.737407	1.14326	0.445376
288	Diseases of white blood cells	295	12993	0.900005	0.681813	1.18802	0.457033
276.12	Hyposmolality and/or hyponatremia	1025	11495	1.05821	0.911607	1.22839	0.457095
593.1	Gross hematuria	218	13983	1.12365	0.825893	1.52876	0.457966
696.41	Psoriasis vulgaris	213	15121	1.12578	0.822352	1.54117	0.459668
250.42	Other abnormal glucose	543	12326	1.07955	0.880947	1.32293	0.460544
292.1	Aphasia/speech disturbance	242	13703	0.891536	0.655552	1.21247	0.464246
371.21	Allergic conjunctivitis	205	15144	1.12573	0.819575	1.54624	0.464585
38.3	Bacteremia	688	14451	0.933861	0.777323	1.12192	0.46478
272.13	Mixed hyperlipidemia	2466	11164	1.04558	0.927706	1.17843	0.465179
516.1	Hemoptysis	332	16631	0.908408	0.700471	1.17807	0.468869
458.1	Orthostatic hypotension	257	14338	0.897362	0.66912	1.20346	0.469546
789	Nausea and vomiting	1499	14340	0.953637	0.837267	1.08618	0.474626
741.4	Joint effusions	326	14663	0.906046	0.691253	1.18758	0.474801
578.9	Hemorrhage of gastrointestinal tract	557	13564	0.931123	0.761002	1.13927	0.488134
275.3	Disorders of magnesium metabolism	221	15138	0.892306	0.645278	1.2339	0.490801
327.3	Sleep apnea	764	13129	1.06273	0.891497	1.26685	0.497311
350.1	Abnormal involuntary movements	419	15443	0.923539	0.728337	1.17106	0.511455
290.3	Other persistent mental disorders due to conditions classified elsewhere	213	13703	1.10802	0.81435	1.50759	0.513842
740.2	Osteoarthrosis, generalized	275	14060	1.09567	0.831778	1.44328	0.515776
355.1	Chronic pain syndrome	265	14966	1.09824	0.826777	1.45883	0.517713
480.1	Bacterial pneumonia	302	13465	0.91482	0.694335	1.20532	0.526894
740.11	Osteoarthrosis, localized, primary	1076	14060	1.05052	0.901646	1.22397	0.527332
401.2	Hypertensive heart and/or renal disease	464	8875	1.07821	0.853208	1.36256	0.528293
327	Sleep disorders	392	13129	1.07931	0.850971	1.36891	0.529148
473.4	Voice disturbance	296	12900	1.08902	0.833908	1.42218	0.531171
375.1	Dry eyes	436	15066	1.07411	0.858122	1.34447	0.532508
586.2	Cyst of kidney, acquired	396	11390	1.07743	0.851984	1.36252	0.533536
454	Varicose veins	217	13736	1.10419	0.807997	1.50895	0.533943
579.2	Splenomegaly	534	13564	1.06632	0.870317	1.30646	0.535492
496.21	Obstructive chronic bronchitis	261	14029	0.912832	0.683203	1.21964	0.53729
110.11	Dermatophytosis of nail	461	15021	1.07101	0.860994	1.33225	0.537886
565	Anal and rectal conditions	235	15028	0.904262	0.656482	1.24556	0.537919
771.1	Swelling of limb	582	14911	0.939718	0.770365	1.1463	0.539708
443.9	Peripheral vascular disease, unspecified	504	14029	0.935226	0.754862	1.15869	0.540132
805	Fracture of vertebral column without mention of spinal cord injury	264	15391	0.913965	0.682661	1.22364	0.545652
427.3	Other specified cardiac dysrhythmias	663	11666	1.05873	0.879376	1.27467	0.546747
269	Proteinuria	1168	14628	1.04444	0.906692	1.20312	0.546789
389	Hearing loss	378	15547	1.07447	0.845816	1.36494	0.556296
81	Infection/inflammation of internal prosthetic device; implant; and graft	297	16303	0.9214	0.69891	1.21472	0.561545
573	Other disorders of liver	573	11148	1.05925	0.870122	1.28949	0.566221
681.7	Cellulitis and abscess of trunk	201	14658	1.09852	0.793231	1.5213	0.571656
782.3	Edema	1434	14381	1.03819	0.91171	1.18222	0.571758
278.11	Morbid obesity	433	14962	1.06745	0.851043	1.33889	0.572298
578.8	Hemorrhage of rectum and anus	255	13564	0.916343	0.676246	1.24168	0.573039
599.3	Dysuria	290	13880	0.921063	0.691128	1.2275	0.574695
260	Protein-calorie malnutrition	676	13574	1.05315	0.878886	1.26196	0.574732
316	Substance addiction and disorders	758	12490	1.05218	0.880178	1.25781	0.576462
261.2	Vitamin B-complex deficiencies	268	13574	1.08022	0.815198	1.43139	0.591078
260.2	severe protein-calorie malnutrition	341	13574	1.0702	0.83309	1.3748	0.595456
276.14	Hypopotassemia	1106	11495	1.04027	0.899124	1.20358	0.595626
476	Allergic rhinitis	1343	12900	1.03857	0.902391	1.1953	0.597674
508	Pulmonary collapse; interstitial and compensatory emphysema	2161	11889	1.03005	0.922272	1.15043	0.599519
573.2	Liver replaced by transplant	323	11148	1.07066	0.827305	1.3856	0.603777
300.1	Anxiety disorder	1240	12018	1.03741	0.899105	1.19698	0.614923
285.1	Acute posthemorrhagic anemia	1016	11677	0.961455	0.824256	1.12149	0.616804
335	Multiple sclerosis	315	12995	1.06856	0.820688	1.3913	0.622399
348.8	Encephalopathy, not elsewhere classified	554	12995	0.951207	0.7767	1.16492	0.628562
189.11	Malignant neoplasm of kidney, except pelvis	217	16752	0.926249	0.677201	1.26689	0.631603
296.1	Bipolar	420	12018	0.942583	0.739355	1.20167	0.633189
292.3	Memory loss	344	13703	1.06191	0.829146	1.36001	0.634198
296	Mood disorders	445	12018	1.05534	0.84068	1.3248	0.642497
521.1	Dental caries	299	16100	0.937643	0.708687	1.24057	0.652153
573.4	Acute and subacute necrosis of liver	232	11148	1.07307	0.789106	1.45922	0.652932
710.19	Unspecified osteomyelitis	215	15289	0.928087	0.670218	1.28517	0.653175
272.11	Hypercholesterolemia	1575	11164	1.0335	0.893989	1.19478	0.656063
594.1	Calculus of kidney	606	15736	0.95765	0.788212	1.16351	0.663135
427.12	Paroxysmal ventricular tachycardia	355	11666	1.05547	0.825238	1.34994	0.66717
479	Other upper respiratory disease	530	12900	0.95502	0.771994	1.18144	0.671575
389.4	Tinnitus	238	15547	0.93548	0.685587	1.27646	0.674028
341	Other demyelinating diseases of central nervous system	218	12995	1.06976	0.780225	1.46673	0.67539
279.1	Immunity deficiency	773	14425	1.03654	0.874274	1.22892	0.679502
381.2	Eustachian tube disorders	234	15772	0.936034	0.683914	1.2811	0.67971
415.11	Pulmonary embolism and infarction, acute	291	13636	1.05866	0.807369	1.38817	0.680097
472	Chronic pharyngitis and nasopharyngitis	289	12900	1.05949	0.803453	1.39712	0.682207
507	Pleurisy; pleural effusion	1730	11889	1.02543	0.909206	1.15652	0.682389
512.9	Other dyspnea	2439	9367	0.977432	0.873407	1.09385	0.690936
389.1	Sensorineural hearing loss	590	15547	1.03882	0.853684	1.26411	0.703713
510	Other diseases of lung	1241	14643	0.973659	0.84843	1.11737	0.703921
357	Inflammatory and toxic neuropathy	635	14715	1.03675	0.859373	1.25074	0.70617
567	Peritonitis and retroperitoneal infections	287	15028	0.948073	0.716957	1.25369	0.708368
41	Bacterial infection NOS	661	14451	0.965556	0.802106	1.16231	0.711069
275.53	Disorders of phosphorus metabolism	319	15138	0.951143	0.72907	1.24086	0.711949
509.3	Pulmonary insufficiency or respiratory failure following trauma and surgery	342	11889	0.952888	0.736774	1.23239	0.713079
173	Neoplasm of uncertain behavior of skin	644	15406	0.964578	0.794399	1.17122	0.715738
272	Disorders of lipoid metabolism	285	11164	0.946466	0.701845	1.27635	0.718366
464	Acute sinusitis	695	13756	0.966351	0.797626	1.17077	0.726621
585.33	Chronic Kidney Disease, Stage III	1624	11390	1.02274	0.899367	1.16304	0.731732
272.12	Hyperglyceridemia	200	11164	0.941032	0.663414	1.33483	0.733279
280.1	Iron deficiency anemias, unspecified or not due to blood loss	675	11677	1.03223	0.859054	1.24031	0.734963
401.3	Other hypertensive complications	602	8875	0.964121	0.779584	1.19234	0.736057
433.21	Cerebral artery occlusion, with cerebral infarction	565	14749	1.03402	0.849106	1.25922	0.739255
480	Pneumonia	1620	13465	1.02072	0.903114	1.15363	0.74267
577.1	Acute pancreatitis	203	16544	0.946493	0.677022	1.32322	0.747691
112	Candidiasis	343	15021	0.958777	0.741568	1.23961	0.74807
578.2	Blood in stool	519	13564	1.03407	0.841172	1.27121	0.750427
605	Erectile dysfunction [ED]	862	13395	0.972587	0.818389	1.15584	0.752307
260.3	Adult failure to thrive	214	13574	0.950335	0.691443	1.30616	0.753568
580.2	Nephrotic syndrome without mention of glomerulonephritis	236	11390	1.04931	0.774346	1.42192	0.756197
287.3	Thrombocytopenia	1265	13443	1.02098	0.890896	1.17005	0.765297
280.2	Iron deficiency anemia secondary to blood loss (chronic)	206	11677	0.952555	0.689804	1.31539	0.767845
740.9	Osteoarthrosis NOS	959	14060	0.976803	0.829726	1.14995	0.778026
458.9	Hypotension NOS	1167	14338	1.02001	0.885943	1.17436	0.782879
558	Noninfectious gastroenteritis	218	13617	0.954907	0.686756	1.32776	0.78381
288.2	Elevated white blood cell count	927	12993	1.02192	0.872563	1.19683	0.78798
495	Asthma	685	14029	1.02585	0.849736	1.23846	0.790589
276.11	Hyperosmolality and/or hypernatremia	243	11495	1.03923	0.774449	1.39453	0.797617
296.22	Major depressive disorder	1038	12018	0.980427	0.838323	1.14662	0.804575
994.2	Sepsis	1000	15619	0.981749	0.843842	1.14219	0.811488
702.2	Seborrheic keratosis	632	15676	0.97693	0.802379	1.18945	0.816212
401.21	Hypertensive heart disease	886	8875	1.02141	0.84855	1.22949	0.822783
411.3	Angina pectoris	498	12782	0.975143	0.780982	1.21757	0.824155
475	Chronic sinusitis	566	12900	0.977058	0.795518	1.20003	0.824852
427.5	Arrhythmia (cardiac) NOS	1068	11666	1.01696	0.874566	1.18254	0.827015
452	Other venous embolism and thrombosis	589	13736	0.978389	0.803752	1.19097	0.827593
743.11	Osteoporosis NOS	310	15610	0.971191	0.744464	1.26697	0.829372
276.6	Fluid overload	1144	11495	0.984465	0.851431	1.13828	0.832591
763	Thoracic or lumbosacral neuritis or radiculitis, unspecified	503	15372	1.02247	0.826721	1.26456	0.83763
359.2	Myopathy	368	14715	1.02533	0.806797	1.30304	0.837953
286.7	Other and unspecified coagulation defects	571	13443	0.979701	0.802514	1.19601	0.840323
585.4	Chronic kidney disease, Stage I or II	683	11390	1.01914	0.846029	1.22768	0.841768
550.1	Inguinal hernia	336	15293	0.97553	0.753351	1.26323	0.850968
327.4	Insomnia	648	13129	1.0184	0.841722	1.23217	0.851208
285.22	Anemia in neoplastic disease	229	11677	1.02907	0.760259	1.39293	0.852817
425.2	Secondary/extrinsic cardiomyopathies	237	15360	0.972222	0.721855	1.30943	0.852886
599.5	Frequency of urination and polyuria	632	13880	1.01822	0.83708	1.23856	0.856612
411.1	Unstable angina (intermediate coronary syndrome)	455	12782	1.0207	0.812836	1.28172	0.860016
78	Viral warts & HPV	305	12953	1.0248	0.778828	1.34847	0.861108
772.2	Spasm of muscle	265	14774	0.974255	0.725659	1.30801	0.862233
761	Cervicalgia	948	15401	1.01426	0.864298	1.19024	0.862286
797	Shock	423	16221	0.980146	0.781169	1.22981	0.862481
830	Dislocation	343	16229	0.977326	0.753345	1.2679	0.862888
200	Myeloproliferative disease	213	16166	1.02647	0.752168	1.40082	0.869168
560.1	Paralytic ileus	214	13617	1.02559	0.747736	1.40668	0.875464
716.9	Arthropathy NOS	317	15289	0.979396	0.753989	1.27219	0.876028
720.1	Spinal stenosis of lumbar region	436	13970	1.01806	0.810756	1.27837	0.877561
519.9	Symptoms involving respiratory system and other chest symptoms	365	15787	1.01906	0.800353	1.29753	0.878256
512.7	Shortness of breath	3171	9367	1.00799	0.910029	1.1165	0.878733
574.1	Cholelithiasis	439	15294	1.01742	0.813644	1.27223	0.879618
427.8	Sinoatrial node dysfunction (Bradycardia)	274	11666	1.02148	0.768803	1.35721	0.883449
286.2	Encounter for long-term (current) use of anticoagulants	453	13443	1.01654	0.814903	1.26806	0.884388
804	Fracture of hand or wrist	220	15391	0.976129	0.702314	1.3567	0.885626
208	Benign neoplasm of colon	892	14945	0.988012	0.837283	1.16587	0.886443
411.2	Myocardial infarction	1117	12782	1.01106	0.86942	1.17576	0.886459
250.7	Diabetic retinopathy	389	15290	0.982757	0.773957	1.24789	0.886499
38	Septicemia	940	14451	0.988733	0.846071	1.15545	0.886667
278.1	Obesity	953	14962	1.01097	0.862204	1.18541	0.893092
530.11	GERD	2497	11188	1.00678	0.902455	1.12318	0.903573
428.1	Congestive heart failure (CHF) NOS	1447	14022	0.992183	0.870963	1.13027	0.90603
994.21	Septic shock	424	15619	1.01331	0.809187	1.26893	0.908259
593	Hematuria	796	13983	0.990239	0.833702	1.17617	0.911036
599.4	Urinary incontinence	244	13880	0.984143	0.727939	1.33052	0.917257
288.11	Neutropenia	366	12993	1.01284	0.791434	1.29619	0.919244
585.34	Chronic Kidney Disease, Stage IV	846	11390	1.0087	0.85256	1.19343	0.919604
681.5	Cellulitis and abscess of leg, except foot	456	14658	1.01049	0.81036	1.26004	0.926168
368	Visual disturbances	226	15815	1.0148	0.74228	1.38737	0.926632
496	Chronic airway obstruction	886	14029	0.992767	0.845092	1.16625	0.929602
835	Internal derangement of knee	230	16229	0.986646	0.718497	1.35487	0.933783
380.4	Impacted cerumen	270	16260	1.01125	0.76089	1.34398	0.938573
503	Pulmonary congestion and hypostasis	539	11889	0.992066	0.80817	1.21781	0.9393
38.2	Gram positive septicemia	201	14451	0.987489	0.709156	1.37506	0.940587
274.11	Gouty arthropathy	436	15669	0.991839	0.792309	1.24162	0.942991
415.2	Chronic pulmonary heart disease	705	13636	1.00643	0.842083	1.20284	0.943855
396	Abnormal heart sounds	241	14450	1.01081	0.747829	1.36627	0.944254
79	Viral infection	314	12953	1.00944	0.768305	1.32626	0.946196
366.2	Senile cataract	1068	15590	0.994964	0.854045	1.15914	0.948341
70.9	Hepatitis NOS	240	12953	0.992224	0.730669	1.34741	0.960119
172.2	Other non-epithelial cancer of skin	403	15406	1.00594	0.793375	1.27546	0.960978
288.1	Decreased white blood cell count	226	12993	1.00771	0.73768	1.37659	0.961495
379.2	Disorders of vitreous body	448	15066	0.995048	0.795596	1.2445	0.965303
608	Other disorders of male genital organs	306	13395	0.995231	0.756392	1.30948	0.972761
250.3	Insulin pump user	312	12326	1.00448	0.77032	1.30981	0.973688
599.9	Other abnormality of urination	307	13880	0.996533	0.759299	1.30789	0.980028
345	Epilepsy, recurrent seizures, convulsions	264	12995	0.996424	0.741486	1.33902	0.981043
416	Cardiomegaly	1309	13636	1.0003	0.873578	1.14541	0.996511
512.8	Cough	2061	9367	0.999847	0.881338	1.13429	0.998103
216	Benign neoplasm of skin	527	15949	0.999923	0.810525	1.23358	0.999427

## Sheet: Table_S9
Table S9	Clinical associations for positive ANA (titer≥1:80) in White individuals without ANA-related autoimmune disease and diagnoses recorded after ANA testing (adjusted for year of birth, sex, and length of follow-up)	Table S9	Clinical associations for positive ANA (titer≥1:80) in White individuals without ANA-related autoimmune disease and diagnoses recorded after ANA testing (adjusted for year of birth, sex, and length of follow-up)	Table S9	Clinical associations for positive ANA (titer≥1:80) in White individuals without ANA-related autoimmune disease and diagnoses recorded after ANA testing (adjusted for year of birth, sex, and length of follow-up)	Table S9	Clinical associations for positive ANA (titer≥1:80) in White individuals without ANA-related autoimmune disease and diagnoses recorded after ANA testing (adjusted for year of birth, sex, and length of follow-up)	Table S9	Clinical associations for positive ANA (titer≥1:80) in White individuals without ANA-related autoimmune disease and diagnoses recorded after ANA testing (adjusted for year of birth, sex, and length of follow-up)	Table S9	Clinical associations for positive ANA (titer≥1:80) in White individuals without ANA-related autoimmune disease and diagnoses recorded after ANA testing (adjusted for year of birth, sex, and length of follow-up)	Table S9	Clinical associations for positive ANA (titer≥1:80) in White individuals without ANA-related autoimmune disease and diagnoses recorded after ANA testing (adjusted for year of birth, sex, and length of follow-up)	Table S9	Clinical associations for positive ANA (titer≥1:80) in White individuals without ANA-related autoimmune disease and diagnoses recorded after ANA testing (adjusted for year of birth, sex, and length of follow-up)	Table S9	Clinical associations for positive ANA (titer≥1:80) in White individuals without ANA-related autoimmune disease and diagnoses recorded after ANA testing (adjusted for year of birth, sex, and length of follow-up)	Table S9	Clinical associations for positive ANA (titer≥1:80) in White individuals without ANA-related autoimmune disease and diagnoses recorded after ANA testing (adjusted for year of birth, sex, and length of follow-up)	Table S9	Clinical associations for positive ANA (titer≥1:80) in White individuals without ANA-related autoimmune disease and diagnoses recorded after ANA testing (adjusted for year of birth, sex, and length of follow-up)	Table S9	Clinical associations for positive ANA (titer≥1:80) in White individuals without ANA-related autoimmune disease and diagnoses recorded after ANA testing (adjusted for year of birth, sex, and length of follow-up)	Table S9	Clinical associations for positive ANA (titer≥1:80) in White individuals without ANA-related autoimmune disease and diagnoses recorded after ANA testing (adjusted for year of birth, sex, and length of follow-up)	Table S9	Clinical associations for positive ANA (titer≥1:80) in White individuals without ANA-related autoimmune disease and diagnoses recorded after ANA testing (adjusted for year of birth, sex, and length of follow-up)	Table S9	Clinical associations for positive ANA (titer≥1:80) in White individuals without ANA-related autoimmune disease and diagnoses recorded after ANA testing (adjusted for year of birth, sex, and length of follow-up)	Table S9	Clinical associations for positive ANA (titer≥1:80) in White individuals without ANA-related autoimmune disease and diagnoses recorded after ANA testing (adjusted for year of birth, sex, and length of follow-up)	Table S9	Clinical associations for positive ANA (titer≥1:80) in White individuals without ANA-related autoimmune disease and diagnoses recorded after ANA testing (adjusted for year of birth, sex, and length of follow-up)	Table S9	Clinical associations for positive ANA (titer≥1:80) in White individuals without ANA-related autoimmune disease and diagnoses recorded after ANA testing (adjusted for year of birth, sex, and length of follow-up)	Table S9	Clinical associations for positive ANA (titer≥1:80) in White individuals without ANA-related autoimmune disease and diagnoses recorded after ANA testing (adjusted for year of birth, sex, and length of follow-up)	Table S9	Clinical associations for positive ANA (titer≥1:80) in White individuals without ANA-related autoimmune disease and diagnoses recorded after ANA testing (adjusted for year of birth, sex, and length of follow-up)	Table S9	Clinical associations for positive ANA (titer≥1:80) in White individuals without ANA-related autoimmune disease and diagnoses recorded after ANA testing (adjusted for year of birth, sex, and length of follow-up)	Table S9	Clinical associations for positive ANA (titer≥1:80) in White individuals without ANA-related autoimmune disease and diagnoses recorded after ANA testing (adjusted for year of birth, sex, and length of follow-up)	Table S9	Clinical associations for positive ANA (titer≥1:80) in White individuals without ANA-related autoimmune disease and diagnoses recorded after ANA testing (adjusted for year of birth, sex, and length of follow-up)	Table S9	Clinical associations for positive ANA (titer≥1:80) in White individuals without ANA-related autoimmune disease and diagnoses recorded after ANA testing (adjusted for year of birth, sex, and length of follow-up)	Table S9	Clinical associations for positive ANA (titer≥1:80) in White individuals without ANA-related autoimmune disease and diagnoses recorded after ANA testing (adjusted for year of birth, sex, and length of follow-up)
phecode	description	snp	n_cases	n_controls	OR	LCI	UCI	p
443.1	Raynaud's syndrome	ANA	431	30631	2.0271	1.67203	2.45756	6.37935e-13
318	Tobacco use disorder	ANA	2984	28758	0.771853	0.707188	0.84243	6.59476e-09
70.3	Viral hepatitis C	ANA	1569	28633	0.738647	0.654382	0.833763	9.49543e-07
316	Substance addiction and disorders	ANA	1338	28758	0.728555	0.639932	0.829451	1.70339e-06
504.1	Idiopathic fibrosing alveolitis	ANA	456	27775	1.59008	1.30621	1.93565	3.79282e-06
296.22	Major depressive disorder	ANA	3079	22788	0.832842	0.764129	0.907734	3.13439e-05
345.3	Convulsions	ANA	1334	27268	0.765464	0.674198	0.869084	3.68796e-05
783	Fever of unknown origin	ANA	3643	29610	0.853568	0.789363	0.922995	7.23511e-05
339	Other headache syndromes	ANA	4159	27328	0.862017	0.800038	0.928797	9.60811e-05
244.4	Hypothyroidism NOS	ANA	3378	29673	1.16425	1.07734	1.25816	0.00012189
300.9	Posttraumatic stress disorder	ANA	595	22788	0.691768	0.572304	0.836169	0.000139055
760	Back pain	ANA	6362	26172	0.884721	0.830153	0.942877	0.000162668
288	Diseases of white blood cells	ANA	481	28354	0.662563	0.534683	0.821027	0.000168291
296.1	Bipolar	ANA	1041	22788	0.760185	0.658146	0.878043	0.000192532
334	Degenerative disease of the spinal cord	ANA	425	27268	0.651329	0.518494	0.818195	0.000229357
504	Other alveolar and parietoalveolar pneumonopathy	ANA	541	27775	1.40032	1.16926	1.67703	0.000252576
789	Nausea and vomiting	ANA	3906	29090	0.869945	0.807067	0.937721	0.000272718
300.1	Anxiety disorder	ANA	4044	22788	0.869258	0.805654	0.937884	0.000301342
573.5	Jaundice (not of newborn)	ANA	452	26392	0.66193	0.52638	0.832387	0.000416726
296.2	Depression	ANA	3094	22788	0.85722	0.786521	0.934274	0.00045136
401.1	Essential hypertension	ANA	11704	21577	0.905694	0.8559	0.958385	0.000596349
295.1	Schizophrenia	ANA	244	22788	0.572769	0.41525	0.790039	0.000683008
573.4	Acute and subacute necrosis of liver	ANA	418	26392	0.67562	0.535524	0.852366	0.000942058
745	Pain in joint	ANA	10174	21057	1.09861	1.03895	1.16169	0.000962517
300.11	Generalized anxiety disorder	ANA	954	22788	0.779835	0.672556	0.904226	0.000990178
295.3	Psychosis	ANA	420	22788	0.678597	0.538747	0.854751	0.000991576
340.1	Migrain with aura	ANA	547	27328	0.723884	0.596537	0.878417	0.00106352
340	Migraine	ANA	1953	27328	0.845577	0.761979	0.938346	0.0015878
785	Abdominal pain	ANA	8260	23885	0.912786	0.861602	0.967011	0.00193943
202.2	Non-Hodgkins lymphoma	ANA	395	34672	0.697177	0.553043	0.878877	0.00226848
585.1	Acute renal failure	ANA	4034	27479	0.889038	0.82361	0.959664	0.0025642
646	Other complications of pregnancy NEC	ANA	249	36041	0.638739	0.475831	0.85742	0.002845
696.41	Psoriasis vulgaris	ANA	470	31184	1.33773	1.10418	1.62069	0.00295568
723	Other disorders of cervical region	ANA	314	28570	0.678933	0.52397	0.879726	0.00339595
291.8	Alteration of consciousness	ANA	941	29782	0.802334	0.69206	0.93018	0.00350634
317	Alcohol-related disorders	ANA	824	28758	0.782037	0.662951	0.922513	0.00353519
740.2	Osteoarthrosis, generalized	ANA	1232	28449	1.20242	1.06166	1.36185	0.00370965
428.4	Heart failure with preserved EF [Diastolic heart failure]	ANA	1040	31048	1.21515	1.06333	1.38864	0.00421264
250.2	Type 2 diabetes	ANA	5033	28043	0.905154	0.844508	0.970155	0.00485743
41.11	Methicillin sensitive Staphylococcus aureus	ANA	397	31574	0.714561	0.564495	0.904522	0.00520076
571.5	Other chronic nonalcoholic liver disease	ANA	2711	26392	1.12778	1.03552	1.22826	0.00575123
496.21	Obstructive chronic bronchitis	ANA	489	29323	0.753996	0.614901	0.924555	0.00664888
456	Chronic venous insufficiency [CVI]	ANA	284	29974	1.40022	1.09801	1.78561	0.0066526
348.9	Other conditions of brain, NOS	ANA	556	27268	0.767138	0.631851	0.93139	0.0074052
593	Hematuria	ANA	1453	27374	0.850587	0.754085	0.95944	0.00844053
277.7	Dysmetabolic syndrome X	ANA	220	34672	0.65079	0.472697	0.895982	0.00845593
341	Other demyelinating diseases of central nervous system	ANA	728	27268	0.801948	0.680145	0.945565	0.0086408
344	Other paralytic syndromes	ANA	227	27268	0.653115	0.474867	0.898271	0.00879928
496	Chronic airway obstruction	ANA	1530	29323	0.856333	0.762245	0.962036	0.00900774
345	Epilepsy, recurrent seizures, convulsions	ANA	588	27268	0.780017	0.645817	0.942103	0.00990439
317.1	Alcoholism	ANA	547	28758	0.768048	0.62738	0.940257	0.010563
303.4	Somatoform disorder	ANA	212	22788	0.662638	0.48237	0.910273	0.0110752
687.4	Disturbance of skin sensation	ANA	2624	26747	0.891379	0.814983	0.974937	0.0118955
577.2	Chronic pancreatitis	ANA	206	35264	0.651342	0.466009	0.910382	0.0120863
772	Symptoms of the muscles	ANA	228	31097	0.674829	0.496253	0.917666	0.0121455
580.32	Nephritis and nephropathy with pathological lesion	ANA	285	27479	0.694173	0.52132	0.924339	0.0124719
342	Hemiplegia	ANA	271	27268	0.698613	0.526994	0.926121	0.012645
333.4	Torsion dystonia	ANA	218	27268	1.41338	1.07542	1.85754	0.0130838
292.4	Altered mental status	ANA	1962	29782	0.87838	0.792847	0.97314	0.0131052
600	Hyperplasia of prostate	ANA	1016	34127	1.21981	1.04214	1.42776	0.0133652
994.1	Systemic inflammatory response syndrome (SIRS)	ANA	263	34090	0.694445	0.52016	0.927126	0.0133908
697	Sarcoidosis	ANA	224	31184	0.672889	0.491313	0.921572	0.0135489
204.4	Multiple myeloma	ANA	208	34672	0.672748	0.488302	0.926864	0.0153274
368.4	Visual field defects	ANA	211	33166	0.677581	0.492385	0.932434	0.016873
418	Nonspecific chest pain	ANA	7026	24752	0.927233	0.871501	0.986528	0.0169003
356	Hereditary and idiopathic peripheral neuropathy	ANA	1734	31534	0.875332	0.784697	0.976435	0.0169581
495	Asthma	ANA	1997	29323	0.884001	0.798633	0.978494	0.0173316
345.11	Generalized convulsive epilepsy	ANA	216	27268	0.681723	0.494509	0.939813	0.0193378
285	Other anemias	ANA	4535	26086	0.918309	0.854891	0.986432	0.0195877
41.9	Infection with drug-resistant microorganisms	ANA	299	31574	0.729523	0.559196	0.95173	0.0200881
452	Other venous embolism and thrombosis	ANA	962	29974	0.842592	0.728071	0.975128	0.0215658
689	Disorder of skin and subcutaneous tissue NOS	ANA	586	34369	0.80571	0.669669	0.969386	0.0220495
297.1	Suicidal ideation	ANA	290	22788	0.727203	0.551969	0.958068	0.0235423
740.1	Osteoarthritis; localized	ANA	508	28449	0.794045	0.6503	0.969564	0.0236137
293.1	Swelling, mass, or lump in head and neck [Space-occupying lesion, intracranial NOS]	ANA	604	34454	0.811354	0.67654	0.973031	0.0241403
38.3	Bacteremia	ANA	976	31574	0.846522	0.732101	0.978825	0.0245212
270.32	Paraproteinemia	ANA	357	32696	0.761956	0.600347	0.967068	0.0253957
798.1	Chronic fatigue syndrome	ANA	733	20555	1.19597	1.02195	1.39963	0.0257069
41	Bacterial infection NOS	ANA	1105	31574	0.857436	0.748767	0.981875	0.026112
256.4	Polycystic ovaries	ANA	310	32052	0.755077	0.586665	0.971833	0.0291168
276.5	Hypovolemia	ANA	2191	26189	0.89743	0.813352	0.9902	0.031066
579	Other symptoms involving abdomen and pelvis	ANA	956	29231	0.85342	0.738746	0.985896	0.0313237
53	Herpes zoster	ANA	295	28633	0.752155	0.579523	0.976212	0.0322754
38.2	Gram positive septicemia	ANA	269	31574	0.733126	0.551108	0.975259	0.0330024
276.41	Acidosis	ANA	1941	26189	0.893068	0.80431	0.991619	0.0342103
947	Urticaria	ANA	611	29454	1.20067	1.01333	1.42264	0.0345973
41.2	Streptococcus infection	ANA	495	31574	0.804416	0.656593	0.985519	0.0356585
803.1	Fracture of humerus	ANA	236	32211	0.734335	0.550151	0.980181	0.036094
502	Postinflammatory pulmonary fibrosis	ANA	735	27775	1.18515	1.00986	1.39087	0.0375172
737.3	Kyphoscoliosis and scoliosis	ANA	356	32477	0.780202	0.616007	0.988163	0.0395163
655.1	Abnormality in fetal heart rate or rhythm	ANA	213	35376	0.723221	0.531033	0.984964	0.0397696
585.2	Renal failure NOS	ANA	654	27479	0.830995	0.695027	0.993562	0.0422701
292.11	Aphasia	ANA	203	29782	0.723631	0.527502	0.992682	0.0449052
198.1	Secondary malignancy of lymph nodes	ANA	499	32764	1.20931	1.00298	1.45808	0.0464625
172.11	Melanomas of skin	ANA	242	32211	1.31178	1.00391	1.71408	0.0467492
720.1	Spinal stenosis of lumbar region	ANA	963	28570	0.862804	0.745532	0.998523	0.0477224
112	Candidiasis	ANA	899	31729	0.861448	0.743186	0.998528	0.0477542
510	Other diseases of lung	ANA	1978	32299	0.902586	0.81514	0.999413	0.0486913
70.9	Hepatitis NOS	ANA	371	28633	0.790221	0.623242	1.00194	0.0518943
198.2	Secondary malignancy of respiratory organs	ANA	300	32764	1.26606	0.996211	1.609	0.0537357
763	Thoracic or lumbosacral neuritis or radiculitis, unspecified	ANA	1287	31619	0.884665	0.78097	1.00213	0.0540319
255.21	Glucocorticoid deficiency	ANA	290	32052	0.76878	0.587958	1.00521	0.0546058
285.1	Acute posthemorrhagic anemia	ANA	1578	26086	0.893663	0.796386	1.00282	0.0558688
649	Other conditions or status of the mother complicating pregnancy, childbirth, or the puerperium	ANA	518	35492	0.82786	0.681502	1.00565	0.0570081
296	Mood disorders	ANA	950	22788	0.867182	0.748727	1.00438	0.0572072
599	Other symptoms/disorders or the urinary system	ANA	295	28241	0.77204	0.591031	1.00849	0.0576945
564.1	Irritable Bowel Syndrome	ANA	1049	28153	0.876215	0.764444	1.00433	0.0577018
938.2	Chronic dermatitis due to solar radiation	ANA	449	29454	1.21755	0.99318	1.4926	0.058206
530.3	Stricture and stenosis of esophagus	ANA	258	23915	1.28097	0.989458	1.65835	0.060169
241.2	Nontoxic multinodular goiter	ANA	618	29673	1.17441	0.993089	1.38885	0.060252
355	Complex regional/central pain syndrome	ANA	400	30604	0.810984	0.651712	1.00918	0.0603694
199	Neoplasm of uncertain behavior	ANA	935	32764	0.870819	0.75308	1.00697	0.0619933
300.12	Agorophobia, social phobia, and panic disorder	ANA	374	22788	0.80444	0.638987	1.01274	0.0639851
287.32	Secondary thrombocytopenia	ANA	360	29446	0.798973	0.629234	1.0145	0.0654964
819	Skull and face fracture and other intercranial injury	ANA	294	35287	0.776424	0.591692	1.01883	0.0679352
946	Anaphylactic shock NOS	ANA	203	29454	1.30923	0.979824	1.74938	0.068431
351	Other peripheral nerve disorders	ANA	1922	30604	0.909501	0.820823	1.00776	0.0699366
379.1	Scleritis and episcleritis	ANA	203	31266	0.749439	0.547743	1.0254	0.0713618
726.1	Enthesopathy	ANA	1856	27233	1.10061	0.991556	1.22165	0.0717475
38.1	Gram negative septicemia	ANA	345	31574	0.799085	0.625986	1.02005	0.0717609
288.2	Elevated white blood cell count	ANA	1676	28354	0.903822	0.80957	1.00905	0.0719046
741	Symptoms and disorders of the joints	ANA	578	30433	0.845038	0.702774	1.0161	0.0734262
304	Adjustment reaction	ANA	1144	22788	0.885952	0.775848	1.01168	0.073701
596.5	Functional disorders of bladder	ANA	526	33834	0.837932	0.690195	1.01729	0.0739774
740.9	Osteoarthrosis NOS	ANA	2424	28449	0.914279	0.828374	1.00909	0.0750388
287.3	Thrombocytopenia	ANA	1968	29446	0.911276	0.822086	1.01014	0.0770679
577.1	Acute pancreatitis	ANA	375	35264	0.81098	0.642167	1.02417	0.078505
370.31	Keratoconjunctivitis sicca	ANA	255	31296	0.783553	0.596473	1.02931	0.0796971
70.2	Viral hepatitis B	ANA	214	28633	0.749182	0.541875	1.0358	0.0806045
613.5	Mastodynia	ANA	423	34560	1.19471	0.978353	1.4589	0.0809324
366.2	Senile cataract	ANA	2206	33019	0.914922	0.827891	1.0111	0.081244
735.3	Hallux valgus (Bunion)	ANA	341	32477	0.812297	0.642447	1.02705	0.0823901
772.2	Spasm of muscle	ANA	799	31097	0.871042	0.744674	1.01885	0.084268
288.11	Neutropenia	ANA	680	28354	0.862775	0.727516	1.02318	0.0897748
246	Other disorders of thyroid	ANA	231	29673	1.26082	0.962166	1.65217	0.0928863
250.42	Other abnormal glucose	ANA	1020	28043	0.886391	0.769975	1.02041	0.0931983
916	Contusion	ANA	829	33688	0.877528	0.752968	1.02269	0.0943851
508	Pulmonary collapse; interstitial and compensatory emphysema	ANA	3276	27775	0.93217	0.858083	1.01265	0.0964324
185	Cancer of prostate	ANA	310	34127	1.24782	0.960864	1.62046	0.0968006
577	Diseases of pancreas	ANA	306	35264	0.80546	0.622317	1.0425	0.100227
858	Complication of internal orthopedic device	ANA	333	32567	0.817197	0.6421	1.04004	0.10082
260.2	severe protein-calorie malnutrition	ANA	628	28179	0.862068	0.721892	1.02946	0.101154
571.8	Liver abscess and sequelae of chronic liver disease	ANA	1360	26392	0.901788	0.796676	1.02077	0.102069
627.1	Postmenopausal bleeding	ANA	318	30021	0.817987	0.642404	1.04156	0.103166
38	Septicemia	ANA	1345	31574	0.904287	0.799936	1.02225	0.107785
250.6	Polyneuropathy in diabetes	ANA	752	28043	0.873538	0.740519	1.03045	0.108691
530.11	GERD	ANA	5749	23915	0.947124	0.886177	1.01226	0.109406
573.2	Liver replaced by transplant	ANA	441	26392	0.835802	0.67071	1.04153	0.110142
850	Hemorrhage or hematoma complicating a procedure	ANA	314	32567	0.814377	0.632932	1.04784	0.110344
300	Anxiety disorders	ANA	267	22788	0.798411	0.605311	1.05311	0.111011
710.19	Unspecified osteomyelitis	ANA	260	32193	0.79318	0.596121	1.05538	0.111813
585.3	Chronic renal failure [CKD]	ANA	2361	27479	0.924224	0.837966	1.01936	0.114931
803.2	Fracture of radius and ulna	ANA	510	32211	0.856037	0.704629	1.03998	0.117521
348.8	Encephalopathy, not elsewhere classified	ANA	932	27268	0.890278	0.769599	1.02988	0.117856
401.2	Hypertensive heart and/or renal disease	ANA	538	21577	1.16713	0.961292	1.41706	0.118473
427.6	Premature beats	ANA	343	25062	1.19814	0.954194	1.50445	0.119632
771.1	Swelling of limb	ANA	1026	32080	0.896671	0.780743	1.02981	0.122564
323.8	Encephalitis, non-infectious	ANA	217	35645	0.783905	0.574812	1.06906	0.124018
172.21	Basal cell carcinoma	ANA	514	32211	0.856297	0.702671	1.04351	0.124095
368	Visual disturbances	ANA	570	33166	0.864884	0.718748	1.04073	0.124241
766	Neuralgia, neuritis, and radiculitis NOS	ANA	723	31619	0.879543	0.74651	1.03628	0.125021
681.3	Cellulitis and abscess of arm/hand	ANA	312	31167	0.819183	0.634754	1.0572	0.125375
332	Parkinson's disease	ANA	220	27268	1.24346	0.94037	1.64424	0.126345
781	Symptoms involving nervous and musculoskeletal systems	ANA	402	34972	1.17568	0.954874	1.44755	0.127277
722.6	Degeneration of intervertebral disc	ANA	2260	28570	0.927707	0.841875	1.02229	0.129789
588.1	Renal osteodystrophy	ANA	1036	27479	0.896766	0.77869	1.03275	0.130364
741.3	Difficulty in walking	ANA	554	30433	1.14778	0.959579	1.3729	0.131443
681	Superficial cellulitis and abscess	ANA	606	31167	0.871302	0.727468	1.04357	0.134483
348.2	Cerebral edema and compression of brain	ANA	399	27268	0.84305	0.673979	1.05453	0.134907
475	Chronic sinusitis	ANA	1526	25743	0.915865	0.814963	1.02926	0.140012
483	Acute bronchitis and bronchiolitis	ANA	1315	28648	0.911039	0.804859	1.03123	0.140574
367.9	Blindness and low vision	ANA	344	33825	0.836477	0.658328	1.06283	0.143936
427.5	Arrhythmia (cardiac) NOS	ANA	1745	25062	0.92234	0.826447	1.02936	0.148915
747.11	Cardiac shunt/ heart septal defect	ANA	376	35006	0.844703	0.671263	1.06296	0.150061
727.6	Rupture of tendon, nontraumatic	ANA	263	27233	1.20966	0.933064	1.56824	0.150729
276.12	Hyposmolality and/or hyponatremia	ANA	1715	26189	0.923595	0.828165	1.03002	0.153177
495.2	Asthma with exacerbation	ANA	459	29323	0.861281	0.700956	1.05828	0.155311
594	Urinary calculus	ANA	223	33847	0.802457	0.591866	1.08798	0.156465
250.22	Type 2 diabetes with renal manifestations	ANA	1372	28043	0.914269	0.807428	1.03525	0.157465
371.21	Allergic conjunctivitis	ANA	578	31296	0.877249	0.731177	1.0525	0.158739
285.21	Anemia in chronic kidney disease	ANA	1148	26086	0.908056	0.793913	1.03861	0.159348
586	Other disorders of the kidney and ureters	ANA	1803	27479	0.924555	0.828729	1.03146	0.15998
512.8	Cough	ANA	4862	20032	0.948029	0.879619	1.02176	0.162515
772.3	Muscle weakness	ANA	1560	31097	1.08139	0.968867	1.20698	0.162774
365.1	Open-angle glaucoma	ANA	468	33374	0.865727	0.706742	1.06048	0.163679
252.1	Hyperparathyroidism	ANA	338	32052	0.846164	0.668563	1.07094	0.164602
805	Fracture of vertebral column without mention of spinal cord injury	ANA	588	32211	0.880537	0.735213	1.05459	0.16683
585.34	Chronic Kidney Disease, Stage IV	ANA	1097	27479	1.09874	0.960853	1.25641	0.168727
586.4	Stricture/obstruction of ureter	ANA	218	27479	0.802715	0.586909	1.09787	0.168965
939	Atopic/contact dermatitis due to other or unspecified	ANA	1746	29454	1.07722	0.968663	1.19793	0.169907
625	Pain and other symptoms associated with female genital organs	ANA	666	33801	0.889591	0.752687	1.0514	0.170012
401.22	Hypertensive chronic kidney disease	ANA	2254	21577	0.928019	0.83397	1.03267	0.17061
564	Functional digestive disorders	ANA	302	28153	1.18291	0.929873	1.50481	0.17134
994.2	Sepsis	ANA	1440	34090	0.921073	0.818344	1.0367	0.17299
81	Infection/inflammation of internal prosthetic device; implant; and graft	ANA	430	35019	0.861545	0.694527	1.06873	0.175275
71.1	HIV infection, symptomatic	ANA	315	28633	0.829071	0.631679	1.08815	0.17666
592.11	Acute cystitis	ANA	324	27374	1.17139	0.93109	1.47371	0.176867
337	Disorders of the autonomic nervous system	ANA	249	27268	1.19815	0.920646	1.5593	0.178657
611.3	Lump or mass in breast	ANA	948	32886	0.908129	0.788485	1.04593	0.181221
428.1	Congestive heart failure (CHF) NOS	ANA	2184	31048	0.935366	0.847385	1.03248	0.184922
335	Multiple sclerosis	ANA	1098	27268	0.915563	0.802769	1.0442	0.18846
512.9	Other dyspnea	ANA	4350	20032	0.950439	0.880972	1.02538	0.189301
480	Pneumonia	ANA	2566	28648	0.941163	0.859689	1.03036	0.189309
573.7	Abnormal results of function study of liver	ANA	1006	26392	1.09591	0.955699	1.2567	0.189768
851	Complications of transplants and reattached limbs	ANA	562	32567	0.88042	0.727409	1.06562	0.191037
172.22	Squamous cell carcinoma	ANA	298	32211	1.1795	0.92091	1.51069	0.191057
654.1	Abnormality of organs and soft tissues of pelvis complicating pregnancy, childbirth, or the puerperium	ANA	228	35637	0.82555	0.618732	1.1015	0.192589
251.1	Hypoglycemia	ANA	294	25681	0.842502	0.649819	1.09232	0.19583
272	Disorders of lipoid metabolism	ANA	412	25297	1.15584	0.926781	1.44152	0.19871
798	Malaise and fatigue	ANA	9397	20555	1.0372	0.980668	1.09699	0.201486
627.2	Symptomatic menopause	ANA	1218	30021	0.918052	0.805059	1.0469	0.201967
165.1	Cancer of bronchus; lung	ANA	323	35988	1.16084	0.919863	1.46496	0.208982
290.2	Delirium due to conditions classified elsewhere	ANA	406	29782	0.868727	0.697411	1.08213	0.20922
367.1	Myopia	ANA	833	33825	1.10031	0.947754	1.27743	0.209357
655	Known or suspected fetal abnormality affecting management of mother	ANA	592	35376	0.891426	0.744818	1.06689	0.209952
359.2	Myopathy	ANA	565	31534	0.888705	0.738297	1.06976	0.212317
720	Spinal stenosis	ANA	584	28570	0.890937	0.742521	1.06902	0.214192
411.3	Angina pectoris	ANA	796	29416	0.902446	0.767417	1.06123	0.214495
395.2	Nonrheumatic aortic valve disorders	ANA	927	31052	1.09497	0.948076	1.26462	0.217026
368.9	Subjective visual disturbances	ANA	276	33166	1.17004	0.910317	1.50386	0.220097
588.2	Secondary hyperparathyroidism (of renal origin)	ANA	390	27479	1.14455	0.922135	1.42062	0.220691
593.2	Microscopic hematuria	ANA	424	27374	1.13747	0.925507	1.39798	0.220863
317.11	Alcoholic liver damage	ANA	1027	28758	1.09037	0.948761	1.25311	0.222868
618.1	Prolapse of vaginal walls	ANA	302	35791	0.861319	0.676255	1.09703	0.226414
624.9	stress incontinence, female	ANA	429	33801	0.881459	0.718032	1.08208	0.22782
686	Other local infections of skin and subcutaneous tissue	ANA	506	31167	0.886409	0.728026	1.07925	0.229903
512.1	Wheezing	ANA	480	20032	0.885109	0.7233	1.08312	0.236072
198.4	Secondary malignant neoplasm of liver	ANA	236	32764	0.841274	0.631579	1.12059	0.237356
278.1	Obesity	ANA	2002	31420	0.941609	0.851225	1.04159	0.242578
530.2	Esophageal bleeding (varices/hemorrhage)	ANA	1288	23915	0.926814	0.815504	1.05332	0.244316
475.9	Postnasal drip	ANA	290	25743	0.859287	0.665547	1.10942	0.244671
442.1	Aortic aneurysm	ANA	232	30631	0.837913	0.621986	1.1288	0.244779
721.1	Spondylosis without myelopathy	ANA	2004	28570	0.940962	0.84925	1.04258	0.244807
285.2	Anemia of chronic disease	ANA	363	26086	0.872199	0.69244	1.09862	0.245553
287.31	Primary thrombocytopenia	ANA	292	29446	1.15755	0.903009	1.48385	0.248188
575.8	Other disorders of biliary tract	ANA	361	32985	0.871784	0.69045	1.10074	0.248803
371.2	Conjunctivitis, noninfectious	ANA	270	31296	0.856641	0.658435	1.11451	0.249118
377	Disorders of optic nerve and visual pathways	ANA	206	31266	0.831875	0.608185	1.13784	0.249356
241.1	Nontoxic uninodular goiter	ANA	488	29673	1.11778	0.924825	1.35099	0.249462
428	Congestive heart failure; nonhypertensive	ANA	206	31048	0.834491	0.611796	1.13825	0.253283
585.31	Renal dialysis	ANA	375	27479	0.87216	0.689671	1.10294	0.253456
433.21	Cerebral artery occlusion, with cerebral infarction	ANA	975	31934	0.920987	0.799461	1.06098	0.25426
189.11	Malignant neoplasm of kidney, except pelvis	ANA	284	35889	0.857159	0.657131	1.11807	0.255614
274.1	Gout	ANA	1045	34579	0.92113	0.799096	1.0618	0.257215
698	Pruritus and related conditions	ANA	520	34946	1.11071	0.924043	1.3351	0.26335
707.2	Chronic ulcer of leg or foot	ANA	465	34938	0.889685	0.724739	1.09217	0.263885
800.3	Fracture of tibia and fibula	ANA	248	32211	0.853535	0.645111	1.1293	0.267549
427.9	Palpitations	ANA	2557	25062	1.05219	0.961445	1.15151	0.268898
585.4	Chronic kidney disease, Stage I or II	ANA	939	27479	0.920677	0.794597	1.06676	0.271382
216	Benign neoplasm of skin	ANA	1606	32701	1.06381	0.952276	1.1884	0.273685
425.1	Primary/intrinsic cardiomyopathies	ANA	869	33688	0.919383	0.790803	1.06887	0.274164
628	Ovarian cyst	ANA	598	30021	1.10119	0.926032	1.30948	0.275462
530.14	Reflux esophagitis	ANA	327	23915	1.13989	0.900791	1.44244	0.275672
519.9	Symptoms involving respiratory system and other chest symptoms	ANA	673	33703	0.910529	0.769127	1.07793	0.276361
967	Adverse effects of sedatives or other central nervous system depressants and anesthetics	ANA	231	32764	0.851549	0.637486	1.13749	0.276646
465	Acute upper respiratory infections of multiple or unspecified sites	ANA	3175	26612	1.04793	0.962563	1.14086	0.280211
761	Cervicalgia	ANA	3030	30978	0.955008	0.878409	1.03829	0.280487
327	Sleep disorders	ANA	950	27512	1.07978	0.938311	1.24259	0.284025
771	Musculoskeletal symptoms referable to limbs	ANA	474	32080	0.896384	0.731718	1.09811	0.290838
286.81	Primary hypercoagulable state	ANA	258	29446	1.14999	0.887053	1.49087	0.291362
374.3	Ptosis of eyelid	ANA	261	31296	1.14811	0.887673	1.48497	0.292683
741.2	Stiffness of joint	ANA	748	30433	1.08669	0.92957	1.27037	0.296759
478	Throat pain	ANA	240	25743	1.15333	0.879124	1.51306	0.303057
509.3	Pulmonary insufficiency or respiratory failure following trauma and surgery	ANA	504	27775	0.900745	0.73801	1.09936	0.303856
276.6	Fluid overload	ANA	1666	26189	0.943414	0.843937	1.05462	0.305552
276.13	Hyperpotassemia	ANA	2046	26189	0.948031	0.855963	1.05	0.305881
706.2	Sebaceous cyst	ANA	593	32719	0.909715	0.758871	1.09054	0.306328
433.31	Transient cerebral ischemia	ANA	858	31934	1.07987	0.931862	1.2514	0.306917
562.1	Diverticulosis	ANA	1269	28153	1.06805	0.940376	1.21307	0.310783
153.2	Colon cancer	ANA	217	31752	1.156	0.872525	1.53157	0.312514
626.12	Excessive or frequent menstruation	ANA	603	30021	0.913136	0.764552	1.0906	0.315921
507	Pleurisy; pleural effusion	ANA	2635	27775	0.95503	0.872672	1.04516	0.317301
389.1	Sensorineural hearing loss	ANA	1250	32714	0.937499	0.825635	1.06452	0.319468
250.1	Type 1 diabetes	ANA	953	28043	0.928675	0.802301	1.07496	0.321439
599.4	Urinary incontinence	ANA	1034	28241	0.933312	0.813128	1.07126	0.326453
278	Overweight, obesity and other hyperalimentation	ANA	240	31420	0.866407	0.650588	1.15382	0.326538
707.1	Decubitus ulcer	ANA	345	34938	0.889007	0.702745	1.12464	0.326697
394.7	Disease of tricuspid valve	ANA	366	31052	1.11529	0.89675	1.38708	0.326788
512.7	Shortness of breath	ANA	6099	20032	0.967431	0.905066	1.03409	0.330106
396	Abnormal heart sounds	ANA	560	31052	0.91302	0.759897	1.097	0.331271
585.32	End stage renal disease	ANA	1018	27479	0.932191	0.809004	1.07413	0.331533
514.2	Solitary pulmonary nodule	ANA	606	33362	0.915944	0.766587	1.0944	0.333672
41.12	Methicillin resistant Staphylococcus aureus	ANA	329	31574	0.885957	0.692575	1.13333	0.335157
350.3	Lack of coordination	ANA	772	32660	1.07778	0.924482	1.2565	0.338621
327.3	Sleep apnea	ANA	1220	27512	0.938204	0.823047	1.06947	0.339719
703.1	Ingrowing nail	ANA	232	33332	0.869375	0.651726	1.15971	0.341021
807	Fracture of ribs	ANA	302	32211	0.883644	0.683713	1.14204	0.344565
281.12	Other vitamin B12 deficiency anemia	ANA	311	26086	1.12009	0.884841	1.41789	0.345751
465.2	Acute pharyngitis	ANA	1788	26612	1.05402	0.94477	1.17589	0.346024
473	Diseases of the larynx and vocal cords	ANA	380	25743	1.10857	0.89455	1.37379	0.346305
501	Pneumonitis due to inhalation of food or vomitus	ANA	307	27775	1.12416	0.880465	1.43531	0.347826
523.1	Gingivitis	ANA	247	33782	1.13674	0.869811	1.4856	0.347944
300.4	Dysthymic disorder	ANA	571	22788	0.916923	0.764913	1.09914	0.348324
536.8	Dyspepsia and other specified disorders of function of stomach	ANA	345	31520	1.11408	0.888866	1.39635	0.348478
275.6	Hypercalcemia	ANA	377	32937	0.899541	0.720275	1.12343	0.350485
426.91	Cardiac pacemaker in situ	ANA	294	25062	1.12546	0.876184	1.44566	0.354828
505	Other pulmonary inflamation or edema	ANA	284	27775	0.883838	0.680114	1.14859	0.355638
355.1	Chronic pain syndrome	ANA	840	30604	0.931773	0.801981	1.08257	0.355829
276.1	Electrolyte imbalance	ANA	310	26189	0.888193	0.69039	1.14267	0.356304
278.11	Morbid obesity	ANA	1083	31420	0.939489	0.822235	1.07346	0.358762
594.3	Calculus of ureter	ANA	307	33847	1.11961	0.878515	1.42686	0.361171
415.21	Primary pulmonary hypertension	ANA	381	30890	0.901974	0.722766	1.12562	0.361281
792.1	Papanicolaou smear of cervix or vagina with atypical squamous cells	ANA	555	33530	0.918801	0.76562	1.10263	0.362784
578.1	Hematemesis	ANA	292	29231	1.12294	0.873432	1.44373	0.365762
427.21	Atrial fibrillation	ANA	2322	25062	1.04729	0.947197	1.15796	0.3673
980	Encounter for long-term (current) use of antibiotics	ANA	275	35961	0.884601	0.677412	1.15516	0.367802
411.8	Other chronic ischemic heart disease, unspecified	ANA	1073	29416	1.06742	0.925966	1.23049	0.368361
562.2	Diverticulitis	ANA	322	28153	0.895052	0.702338	1.14065	0.37012
801	Fracture of ankle and foot	ANA	631	32211	0.924674	0.778347	1.09851	0.372914
841	Sprains and strains of back and neck	ANA	449	31490	0.91136	0.742591	1.11849	0.374369
743.12	Senile osteoporosis	ANA	262	31738	1.12386	0.86858	1.45417	0.374411
571.51	Cirrhosis of liver without mention of alcohol	ANA	3420	26392	1.03674	0.957057	1.12305	0.376573
506	Empyema and pneumothorax	ANA	622	27775	1.08152	0.90899	1.28679	0.376795
315	Develomental delays and disorders	ANA	217	34573	1.14066	0.851806	1.52746	0.377036
260.3	Adult failure to thrive	ANA	331	28179	1.10987	0.879321	1.40087	0.380228
476	Allergic rhinitis	ANA	3752	25743	1.03501	0.956917	1.11947	0.38995
591	Urinary tract infection	ANA	3993	27374	0.967898	0.898112	1.04311	0.392756
276.14	Hypopotassemia	ANA	2248	26189	0.959451	0.872543	1.05501	0.392835
428.2	Heart failure NOS	ANA	814	31048	1.06849	0.91771	1.24404	0.393363
595	Hydronephrosis	ANA	387	33847	0.90784	0.726869	1.13387	0.393992
830	Dislocation	ANA	749	34120	0.932178	0.792985	1.0958	0.39466
426	Cardiac conduction disorders	ANA	460	25062	0.914205	0.743536	1.12405	0.394868
454	Varicose veins	ANA	301	29974	0.893052	0.687277	1.16044	0.397293
835	Internal derangement of knee	ANA	672	34120	1.07377	0.910537	1.26627	0.397543
250.14	Type 1 diabetes with neurological manifestations	ANA	272	28043	0.890601	0.679977	1.16647	0.400035
280.1	Iron deficiency anemias, unspecified or not due to blood loss	ANA	1619	26086	0.953783	0.854076	1.06513	0.400928
338.1	Acute pain	ANA	2306	28996	0.960548	0.874357	1.05523	0.401381
801.1	Fracture of foot	ANA	283	32211	0.896812	0.694541	1.15799	0.403631
747.1	Cardiac congenital anomalies	ANA	341	35006	0.902156	0.708177	1.14927	0.404491
395.3	Nonrheumatic tricuspid valve disorders	ANA	233	31052	0.886718	0.668264	1.17658	0.404768
250	Diabetes mellitus	ANA	645	28043	0.927928	0.777786	1.10705	0.406173
706.1	Acne	ANA	535	32719	1.08233	0.897489	1.30524	0.40765
427.3	Other specified cardiac dysrhythmias	ANA	1136	25062	0.945217	0.826996	1.08034	0.408533
349	Other and unspecified disorders of the nervous system	ANA	200	27268	0.877332	0.643066	1.19694	0.408953
427.22	Atrial flutter	ANA	714	25062	1.07211	0.907275	1.2669	0.413634
401.3	Other hypertensive complications	ANA	894	21577	0.938871	0.803886	1.09652	0.425746
586.2	Cyst of kidney, acquired	ANA	550	27479	1.07856	0.895196	1.29949	0.426332
458.9	Hypotension NOS	ANA	1781	31450	0.958355	0.861446	1.06617	0.434175
599.2	Retention of urine	ANA	918	28241	0.942732	0.812426	1.09394	0.437151
550.4	Umbilical hernia	ANA	300	32836	0.901349	0.693536	1.17143	0.437324
350.1	Abnormal involuntary movements	ANA	907	32660	1.0583	0.917195	1.22111	0.437692
459.9	Circulatory disease NEC	ANA	264	31450	0.898666	0.686076	1.17713	0.437849
580.2	Nephrotic syndrome without mention of glomerulonephritis	ANA	284	27479	0.89957	0.688045	1.17612	0.439013
427.12	Paroxysmal ventricular tachycardia	ANA	501	25062	0.924409	0.757068	1.12874	0.44045
454.11	Varicose veins of lower extremity, symptomtic	ANA	220	29974	0.892482	0.666808	1.19453	0.444378
452.2	Deep vein thrombosis [DVT]	ANA	680	29974	1.06567	0.903763	1.25658	0.449365
574.1	Cholelithiasis	ANA	784	32985	0.941113	0.804151	1.1014	0.449436
250.23	Type 2 diabetes with ophthalmic manifestations	ANA	418	28043	0.919722	0.740383	1.1425	0.449535
418.1	Precordial pain	ANA	787	24752	1.0606	0.908721	1.23787	0.455573
350.2	Abnormality of gait	ANA	603	32660	1.06821	0.897383	1.27157	0.457963
560.4	Other intestinal obstruction	ANA	349	28153	0.914623	0.722528	1.15779	0.45812
727.4	Ganglion and cyst of synovium, tendon, and bursa	ANA	294	27233	0.909485	0.706057	1.17153	0.462658
537	Other disorders of stomach and duodenum	ANA	939	31520	1.05474	0.91482	1.21606	0.462992
496.2	Chronic bronchitis	ANA	223	29323	0.89758	0.672094	1.19872	0.464143
443.9	Peripheral vascular disease, unspecified	ANA	726	30631	1.06234	0.90258	1.25038	0.467041
590	Pyelonephritis	ANA	375	27374	1.08417	0.871837	1.34822	0.4674
770	Myalgia and myositis unspecified	ANA	3569	30149	1.02819	0.953689	1.10851	0.468826
292	Neurological disorders	ANA	212	29782	1.11232	0.833887	1.48373	0.46895
594.1	Calculus of kidney	ANA	1135	33847	0.952446	0.834586	1.08695	0.469737
854	Complications of cardiac/vascular device, implant, and graft	ANA	473	32567	1.07551	0.882547	1.31066	0.47058
578.9	Hemorrhage of gastrointestinal tract	ANA	805	29231	0.944335	0.807961	1.10373	0.47168
365.11	Primary open angle glaucoma	ANA	257	33374	1.10061	0.847471	1.42936	0.472204
371.3	Inflammation of eyelids	ANA	401	31296	0.924236	0.744358	1.14758	0.475563
593.1	Gross hematuria	ANA	300	27374	1.09512	0.853128	1.40576	0.475716
800.1	Fracture of neck of femur	ANA	203	32211	0.897447	0.666044	1.20925	0.476969
261.2	Vitamin B-complex deficiencies	ANA	861	28179	0.947856	0.817376	1.09917	0.478503
728.7	Fasciitis	ANA	486	27233	1.07235	0.883316	1.30183	0.480196
195	Cancer, suspected or other	ANA	340	32764	1.08638	0.863026	1.36755	0.480464
389.2	Conductive hearing loss	ANA	273	32714	1.09714	0.847821	1.41977	0.480912
626.11	Absent or infrequent menstruation	ANA	303	30021	1.09066	0.855841	1.3899	0.482969
427.7	Tachycardia NOS	ANA	2305	25062	0.966791	0.87963	1.06259	0.483541
514	Abnormal findings examination of lungs	ANA	1298	33362	1.04384	0.924912	1.17806	0.486922
513.4	Hyperventilation	ANA	281	34203	0.911555	0.701766	1.18406	0.487715
425.2	Secondary/extrinsic cardiomyopathies	ANA	306	33688	0.916167	0.713142	1.17699	0.493332
539	Bariatric surgery	ANA	202	36240	0.900265	0.664986	1.21879	0.496627
574.3	Cholecystitis without cholelithiasis	ANA	206	32985	1.10737	0.824756	1.48683	0.497514
613.8	Other specified disorders of breast	ANA	222	34560	1.09933	0.834903	1.44751	0.499917
455	Hemorrhoids	ANA	887	29974	1.05167	0.908209	1.21778	0.500791
174.11	Malignant neoplasm of female breast	ANA	560	33928	1.06191	0.890233	1.2667	0.504335
702.1	Actinic keratosis	ANA	1246	32770	1.04502	0.918159	1.18942	0.504808
599.9	Other abnormality of urination	ANA	770	28241	0.947291	0.807924	1.1107	0.504822
558	Noninfectious gastroenteritis	ANA	520	28153	0.937147	0.774233	1.13434	0.505245
503	Pulmonary congestion and hypostasis	ANA	747	27775	1.05441	0.89933	1.23623	0.513928
367.2	Astigmatism	ANA	317	33825	1.08236	0.853153	1.37313	0.514492
695.3	Rosacea	ANA	435	31184	1.06922	0.874064	1.30795	0.51509
369.5	Conjunctivitis, infectious	ANA	494	31296	1.0657	0.879881	1.29075	0.515104
198	Secondary malignant neoplasm	ANA	325	32764	1.08118	0.854193	1.36848	0.51622
580.31	Nephritis and nephropathy in diseases classified elsewhere	ANA	200	27479	1.10531	0.816786	1.49577	0.516494
788	Syncope and collapse	ANA	1840	33037	0.967147	0.872331	1.07227	0.525731
614.52	Vaginitis and vulvovaginitis	ANA	402	34244	0.9344	0.756627	1.15394	0.528579
389.4	Tinnitus	ANA	546	32714	0.941707	0.78095	1.13556	0.529414
480.1	Bacterial pneumonia	ANA	496	28648	0.938969	0.770534	1.14422	0.53242
249	Secondary diabetes mellitus	ANA	271	28043	1.08631	0.837525	1.40898	0.532729
751.21	Cystic kidney disease	ANA	210	34951	1.09843	0.817388	1.47611	0.533505
278.4	Abnormal weight gain	ANA	288	31420	0.923675	0.715611	1.19223	0.542046
415.2	Chronic pulmonary heart disease	ANA	1289	30890	0.962828	0.851893	1.08821	0.54418
446.9	Arteritis NOS	ANA	273	30631	1.08242	0.837826	1.39843	0.54448
742.9	Other derangement of joint	ANA	488	30433	0.941393	0.774074	1.14488	0.545252
626.2	Dysmenorrhea	ANA	219	30021	0.914506	0.683951	1.22278	0.546512
250.41	Impaired fasting glucose	ANA	291	28043	0.924298	0.715526	1.19398	0.546729
279.1	Immunity deficiency	ANA	1266	31382	1.03825	0.918262	1.17392	0.549123
528	Diseases of the oral soft tissues, excluding lesions specific for gingiva and tongue	ANA	232	34259	1.08765	0.824404	1.43496	0.552329
274.11	Gouty arthropathy	ANA	464	34579	0.939176	0.763239	1.15567	0.553218
257.1	Testicular hypofunction	ANA	439	32052	0.932886	0.739699	1.17653	0.557325
626.13	Irregular menstrual cycle	ANA	580	30021	0.947305	0.79056	1.13513	0.557481
871	Open wounds of extremities	ANA	352	33115	0.933665	0.740154	1.17777	0.562443
260	Protein-calorie malnutrition	ANA	1169	28179	0.962483	0.845574	1.09556	0.562756
289	Other diseases of blood and blood-forming organs	ANA	325	28354	0.931719	0.732881	1.1845	0.563627
735.21	Hammer toe (acquired)	ANA	302	32477	1.07337	0.843671	1.36561	0.564403
172.1	Melanomas of skin, dx or hx	ANA	373	32211	1.06795	0.853573	1.33617	0.56525
292.3	Memory loss	ANA	762	29782	0.955535	0.816475	1.11828	0.570835
611.1	Abnormal mammogram	ANA	590	32886	1.05106	0.884436	1.24907	0.571754
477	Epistaxis or throat hemorrhage	ANA	358	25743	0.935863	0.743602	1.17783	0.572097
289.4	Lymphadenitis	ANA	1238	28354	1.0358	0.915258	1.17221	0.5774
327.41	Organic or persistent insomnia	ANA	277	27512	1.07499	0.833457	1.38653	0.577559
743.11	Osteoporosis NOS	ANA	1399	31738	0.966487	0.857222	1.08968	0.577604
401.21	Hypertensive heart disease	ANA	1426	21577	0.963798	0.845725	1.09835	0.580248
536.3	Gastroparesis	ANA	248	31520	0.925392	0.702875	1.21835	0.580567
345.1	Epilepsy	ANA	290	27268	0.929792	0.717643	1.20466	0.581702
375.1	Dry eyes	ANA	1360	31266	0.967109	0.857288	1.091	0.586569
470	Septal Deviations/Turbinate Hypertrophy	ANA	968	25743	1.04008	0.9026	1.19851	0.58692
244.1	Secondary hypothyroidism	ANA	565	29673	1.0505	0.878947	1.25554	0.588088
377.3	Optic neuritis/neuropathy	ANA	369	31266	0.939568	0.749264	1.17821	0.589325
496.3	Bronchiectasis	ANA	290	29323	1.07056	0.835607	1.37157	0.58966
509.1	Respiratory failure	ANA	2531	27775	0.975265	0.890373	1.06825	0.589857
560.1	Paralytic ileus	ANA	300	28153	0.932412	0.721812	1.20446	0.592118
284.1	Pancytopenia	ANA	729	26086	0.956549	0.812662	1.12591	0.593265
8.52	Intestinal infection due to C. difficile	ANA	298	35126	1.0689	0.836706	1.36553	0.59387
578.2	Blood in stool	ANA	943	29231	1.0386	0.901789	1.19617	0.599196
509.2	Respiratory insufficiency	ANA	600	27775	1.0488	0.877661	1.25331	0.600121
228.1	Hemangioma of skin and subcutaneous tissue	ANA	219	35392	0.925744	0.693067	1.23654	0.60137
250.25	Diabetes type 2 with peripheral circulatory disorders	ANA	263	28043	1.07299	0.823592	1.39791	0.601677
427	Cardiac dysrhythmias	ANA	250	25062	0.929892	0.705332	1.22595	0.60625
41.4	E. coli	ANA	509	31574	0.952065	0.788596	1.14942	0.609284
155.1	Malignant neoplasm of liver, primary	ANA	459	34002	1.05446	0.858182	1.29562	0.613838
286.7	Other and unspecified coagulation defects	ANA	1100	29446	0.966635	0.846609	1.10368	0.615912
198.6	Secondary malignancy of bone	ANA	227	32764	1.07372	0.810719	1.42205	0.61974
286.2	Encounter for long-term (current) use of anticoagulants	ANA	747	29446	0.960057	0.817077	1.12806	0.620285
721.2	Spondylosis with myelopathy	ANA	211	28570	0.928619	0.691599	1.24687	0.62233
722.1	Displacement of intervertebral disc	ANA	738	28570	0.96061	0.817358	1.12897	0.625731
272.13	Mixed hyperlipidemia	ANA	4367	25297	1.02001	0.941892	1.10461	0.625982
627.3	Postmenopausal atrophic vaginitis	ANA	507	30021	1.04748	0.866579	1.26614	0.631557
496.1	Emphysema	ANA	506	29323	1.04788	0.864831	1.26966	0.633057
365	Glaucoma	ANA	604	33374	0.958017	0.803002	1.14296	0.633893
288.1	Decreased white blood cell count	ANA	406	28354	0.949296	0.76573	1.17687	0.635068
569.2	Gastrointestinal complications	ANA	511	32154	0.954878	0.788607	1.1562	0.636194
615	Endometriosis	ANA	214	34244	1.0703	0.806845	1.41978	0.637458
804	Fracture of hand or wrist	ANA	442	32211	0.951188	0.771952	1.17204	0.638513
272.1	Hyperlipidemia	ANA	5994	25297	0.983362	0.916547	1.05505	0.640243
472	Chronic pharyngitis and nasopharyngitis	ANA	824	25743	1.03579	0.889492	1.20616	0.650789
275.51	Hypocalcemia	ANA	255	32937	0.939848	0.717636	1.23087	0.652171
250.24	Type 2 diabetes with neurological manifestations	ANA	1252	28043	0.971222	0.855067	1.10316	0.653201
420.3	Endocarditis	ANA	242	33688	1.06511	0.807853	1.40428	0.654737
218.1	Uterine leiomyoma	ANA	392	33871	1.0482	0.850398	1.29201	0.659076
726.3	Bursitis	ANA	359	27233	0.949075	0.752089	1.19766	0.659673
587	Kidney replaced by transpant	ANA	422	27479	1.0488	0.847232	1.29832	0.661721
764	Sciatica	ANA	794	31619	0.96649	0.828975	1.12682	0.663367
840	Sprains and strains	ANA	1400	31490	0.974096	0.864672	1.09737	0.66596
427.8	Sinoatrial node dysfunction (Bradycardia)	ANA	509	25062	1.04305	0.857768	1.26836	0.672718
276.42	Alkalosis	ANA	211	26189	1.06506	0.794308	1.4281	0.673617
743.9	Osteopenia or other disorder of bone and cartilage	ANA	1079	31738	0.971509	0.84924	1.11138	0.673624
626	Disorders of menstruation and other abnormal bleeding from female genital tract	ANA	263	30021	1.05699	0.816472	1.36836	0.673931
585.33	Chronic Kidney Disease, Stage III	ANA	2146	27479	1.02181	0.923368	1.13074	0.676382
702.2	Seborrheic keratosis	ANA	1608	32770	0.975907	0.870217	1.09443	0.676667
374.6	Dermatochalasis	ANA	456	31296	1.04299	0.854335	1.2733	0.67926
379.2	Disorders of vitreous body	ANA	922	31266	0.969946	0.83874	1.12168	0.680695
327.32	Obstructive sleep apnea	ANA	3008	27512	0.982301	0.901723	1.07008	0.682586
173	Neoplasm of uncertain behavior of skin	ANA	1627	32211	0.97683	0.872482	1.09366	0.684207
250.7	Diabetic retinopathy	ANA	468	33044	1.0426	0.852637	1.27488	0.684386
473.4	Voice disturbance	ANA	819	25743	0.969023	0.832299	1.12821	0.685116
550.5	Ventral hernia	ANA	270	32836	1.05516	0.813148	1.3692	0.686268
433.8	Late effects of cerebrovascular disease	ANA	521	31934	1.03905	0.861471	1.25323	0.688724
292.2	Mild cognitive impairment	ANA	210	29782	1.06113	0.793511	1.41901	0.689028
960.2	Allergy/adverse effect of penicillin	ANA	213	32764	0.943058	0.701499	1.2678	0.697773
716.9	Arthropathy NOS	ANA	758	32193	0.969823	0.828128	1.13576	0.703761
200	Myeloproliferative disease	ANA	379	34672	0.958539	0.768452	1.19565	0.707292
458.1	Orthostatic hypotension	ANA	517	31450	0.964223	0.796801	1.16682	0.708097
599.5	Frequency of urination and polyuria	ANA	1451	28241	1.02273	0.908184	1.15172	0.710736
427.11	Paroxysmal supraventricular tachycardia	ANA	497	25062	1.03692	0.855267	1.25715	0.712165
420.2	Pericarditis	ANA	521	33688	1.03607	0.857072	1.25245	0.71424
313.1	Attention deficit hyperactivity disorder	ANA	519	34573	0.964113	0.791519	1.17434	0.716501
426.32	Left bundle branch block	ANA	216	25062	0.947224	0.705787	1.27125	0.717954
450	Noninfectious disorders of lymphatic channels	ANA	310	35967	1.04467	0.823708	1.3249	0.718528
290.3	Other persistent mental disorders due to conditions classified elsewhere	ANA	328	29782	1.04325	0.825855	1.31787	0.722491
704.8	Other specified diseases of hair and hair follicles	ANA	201	33332	0.944848	0.689752	1.29429	0.723833
338.2	Chronic pain	ANA	2573	28996	1.0161	0.929836	1.11037	0.724161
840.2	Rotator cuff (capsule) sprain	ANA	267	31490	1.04693	0.808958	1.3549	0.727409
726	Peripheral enthesopathies and allied syndromes	ANA	1626	27233	0.98012	0.875005	1.09786	0.728652
275.3	Disorders of magnesium metabolism	ANA	445	32937	0.964451	0.785354	1.18439	0.72983
261.4	Vitamin D deficiency	ANA	2717	28179	1.0155	0.930585	1.10817	0.72991
797	Shock	ANA	594	35107	0.968976	0.809762	1.1595	0.730756
521.1	Dental caries	ANA	582	33782	0.969418	0.808114	1.16292	0.738001
352.1	Trigeminal nerve disorders [CN5]	ANA	270	30604	0.957528	0.740739	1.23776	0.740368
512.2	Painful respiration	ANA	418	20032	0.964561	0.77819	1.19557	0.741862
567	Peritonitis and retroperitoneal infections	ANA	436	32154	0.965433	0.782054	1.19181	0.743425
550.2	Diaphragmatic hernia	ANA	875	32836	1.02434	0.886045	1.18422	0.745205
565	Anal and rectal conditions	ANA	399	32154	0.964183	0.773409	1.20201	0.745747
994.21	Septic shock	ANA	584	34090	0.970795	0.809526	1.16419	0.74913
382	Otalgia	ANA	551	32037	1.02841	0.857814	1.23294	0.762072
208	Benign neoplasm of colon	ANA	1536	32451	1.01801	0.906331	1.14346	0.76333
386.2	Peripheral or central vertigo	ANA	393	30642	0.967793	0.780669	1.19977	0.765226
571.81	Portal hypertension	ANA	1588	26392	0.983077	0.877281	1.10163	0.768911
430.2	Intracerebral hemorrhage	ANA	217	31934	1.04406	0.781156	1.39545	0.770803
395.1	Nonrheumatic mitral valve disorders	ANA	1200	31052	1.01873	0.898035	1.15564	0.773047
272.12	Hyperglyceridemia	ANA	305	25297	0.963661	0.744049	1.24809	0.779084
180.3	Cervical intraepithelial neoplasia [CIN] [Cervical dysplasia]	ANA	258	33530	0.96322	0.741231	1.25169	0.779194
277	Other disorders of metabolism	ANA	256	34672	1.03934	0.792046	1.36384	0.780773
428.3	Heart failure with reduced EF [Systolic or combined heart failure]	ANA	1189	31048	1.01789	0.89535	1.15721	0.786397
481	Influenza	ANA	324	28648	1.0335	0.813283	1.31334	0.787552
701	Other hypertrophic and atrophic conditions of skin	ANA	331	33478	0.96836	0.764984	1.22581	0.789238
642	Hypertension complicating pregnancy, childbirth, and the puerperium	ANA	213	36069	0.961619	0.719191	1.28577	0.791732
345.12	Partial epilepsy	ANA	365	27268	0.970126	0.772107	1.21893	0.794567
561	Symptoms involving digestive system	ANA	346	28153	1.03055	0.820973	1.29362	0.795318
411.1	Unstable angina (intermediate coronary syndrome)	ANA	658	29416	0.977105	0.819704	1.16473	0.796069
368.2	Diplopia and disorders of binocular vision	ANA	338	33166	0.969822	0.767506	1.22547	0.797407
416	Cardiomegaly	ANA	1836	30890	0.98631	0.887513	1.0961	0.797967
687.1	Rash and other nonspecific skin eruption	ANA	2397	26747	1.01213	0.922823	1.11009	0.798017
426.24	Atrioventricular block, complete	ANA	239	25062	1.03688	0.78568	1.36839	0.798051
244.2	Acquired hypothyroidism	ANA	312	29673	1.03145	0.810699	1.3123	0.801044
197	Chemotherapy	ANA	522	32764	0.976567	0.807683	1.18076	0.806634
790.6	Other abnormal blood chemistry	ANA	917	34109	0.982372	0.850568	1.1346	0.808802
681.5	Cellulitis and abscess of leg, except foot	ANA	731	31167	0.980151	0.833102	1.15315	0.80898
532	Dysphagia	ANA	2117	23915	1.01221	0.917326	1.11691	0.809016
949	Allergies, other	ANA	353	29454	0.972333	0.773101	1.22291	0.81046
275.53	Disorders of phosphorus metabolism	ANA	424	32937	0.975182	0.787154	1.20812	0.818124
573.6	Nonspecific elevation of levels of transaminase or lactic acid dehydrogenase [LDH]	ANA	344	26392	1.02759	0.812934	1.29892	0.819936
704.1	Alopecia	ANA	486	33332	1.02205	0.845333	1.23571	0.821831
327.1	Hypersomnia	ANA	332	27512	1.02618	0.811626	1.29746	0.829013
579.2	Splenomegaly	ANA	856	29231	1.0164	0.873561	1.1826	0.833254
722.8	Postlaminectomy syndrome	ANA	280	28570	0.97289	0.751736	1.25911	0.834536
41.1	Staphylococcus infections	ANA	296	31574	0.973711	0.755826	1.25441	0.83668
327.4	Insomnia	ANA	1958	27512	1.01054	0.91352	1.11786	0.838713
729	Other disorders of soft tissues	ANA	604	27233	1.01802	0.854445	1.21292	0.841581
285.22	Anemia in neoplastic disease	ANA	461	26086	1.02043	0.836309	1.24509	0.84208
605	Erectile dysfunction [ED]	ANA	646	33315	0.980537	0.806295	1.19243	0.84391
608	Other disorders of male genital organs	ANA	250	33315	1.02909	0.76527	1.38385	0.849525
636.3	Hemorrhage in early pregnancy	ANA	216	35349	1.02779	0.771794	1.36869	0.85124
380.1	Otitis externa	ANA	317	34277	0.977703	0.766097	1.24776	0.856204
195.1	Malignant neoplasm, other	ANA	281	32764	0.976651	0.755277	1.26291	0.857031
690.1	Seborrheic dermatitis	ANA	344	31184	0.978703	0.77418	1.23726	0.857167
260.6	Anorexia	ANA	250	28179	1.02507	0.781498	1.34456	0.858028
110.11	Dermatophytosis of nail	ANA	728	31729	1.01474	0.862828	1.19339	0.859659
411.4	Coronary atherosclerosis	ANA	3535	29416	0.992351	0.911154	1.08078	0.860062
272.11	Hypercholesterolemia	ANA	2959	25297	0.99162	0.901747	1.09045	0.862164
411.2	Myocardial infarction	ANA	1521	29416	1.01036	0.897626	1.13726	0.864366
569	Other disorders of intestine	ANA	389	32154	0.981423	0.787342	1.22335	0.867526
78	Viral warts & HPV	ANA	555	28633	1.01564	0.842762	1.22399	0.870475
80	Postoperative infection	ANA	373	35019	1.01825	0.815563	1.27131	0.873112
414	Other forms of chronic heart disease	ANA	1022	29416	1.01113	0.87986	1.16198	0.876041
599.3	Dysuria	ANA	1566	28241	1.00892	0.901212	1.1295	0.877475
573	Other disorders of liver	ANA	963	26392	1.01114	0.877798	1.16474	0.877958
963.1	Antineoplastic and immunosuppressive drugs causing adverse effects	ANA	292	32764	0.980826	0.761694	1.263	0.88071
433.6	Acute, but ill-defined cerebrovascular disease	ANA	342	31934	0.982458	0.778349	1.24009	0.881594
442.11	Abdominal aortic aneurysm	ANA	215	30631	1.02278	0.759552	1.37722	0.882067
415.11	Pulmonary embolism and infarction, acute	ANA	524	30890	1.01427	0.84038	1.22414	0.882606
211	Benign neoplasm of other parts of digestive system	ANA	276	34389	0.981098	0.758984	1.26821	0.88415
54	Herpes simplex	ANA	348	28633	0.983356	0.780775	1.2385	0.886602
550.1	Inguinal hernia	ANA	327	32836	1.01838	0.791264	1.31067	0.887523
701.2	Scar conditions and fibrosis of skin	ANA	359	33478	0.984152	0.787212	1.23036	0.888482
743.13	Other specified osteoporosis	ANA	338	31738	1.01646	0.806264	1.28145	0.890156
681.7	Cellulitis and abscess of trunk	ANA	359	31167	0.984609	0.782298	1.23924	0.89485
649.1	Diabetes or abnormal glucose tolerance complicating pregnancy	ANA	200	35492	1.01933	0.757993	1.37077	0.899201
429.3	Symptoms involving cardiovascular system	ANA	366	31048	1.01411	0.811235	1.26772	0.902072
578.8	Hemorrhage of rectum and anus	ANA	490	29231	0.987717	0.810899	1.20309	0.902265
735	Acquired foot deformities	ANA	303	32477	1.01545	0.79345	1.29956	0.903066
717	Polymyalgia Rheumatica	ANA	203	36141	0.982741	0.732754	1.31802	0.907457
740.11	Osteoarthrosis, localized, primary	ANA	2856	28449	0.994856	0.90915	1.08864	0.91067
327.71	Restless legs syndrome	ANA	585	27512	1.01006	0.846452	1.2053	0.911558
516.1	Hemoptysis	ANA	447	35694	0.98839	0.803921	1.21519	0.911771
276.11	Hyperosmolality and/or hypernatremia	ANA	332	26189	1.01287	0.798802	1.2843	0.915935
464	Acute sinusitis	ANA	2634	26612	0.995036	0.907194	1.09138	0.915954
782.3	Edema	ANA	2869	30392	0.995527	0.913973	1.08436	0.918114
550.6	Incisional hernia	ANA	298	32836	1.01296	0.790096	1.29868	0.919121
242	Thyrotoxicosis with or without goiter	ANA	250	29673	0.986394	0.753638	1.29103	0.920529
371.1	Uveitis, noninfectious or NOS	ANA	338	31296	0.988647	0.780841	1.25176	0.924444
381.2	Eustachian tube disorders	ANA	829	32037	0.992797	0.853966	1.1542	0.925056
433.1	Occlusion and stenosis of precerebral arteries	ANA	692	31934	1.008	0.853386	1.19062	0.925292
79	Viral infection	ANA	594	28633	0.991665	0.827901	1.18782	0.927581
381.11	Suppurative and unspecified otitis media	ANA	517	32037	0.991614	0.818271	1.20168	0.931541
509.8	Dependence on respirator [Ventilator] or supplemental oxygen	ANA	512	27775	1.00838	0.832804	1.22098	0.931843
357	Inflammatory and toxic neuropathy	ANA	1215	31534	0.994541	0.877108	1.1277	0.931952
727.1	Synovitis and tenosynovitis	ANA	1135	27233	1.0057	0.882324	1.14632	0.932189
694.2	Other dyschromia	ANA	630	31184	0.992758	0.836443	1.17829	0.933735
479	Other upper respiratory disease	ANA	1322	25743	1.00478	0.889496	1.13501	0.938868
389	Hearing loss	ANA	765	32714	0.994606	0.849279	1.1648	0.946497
250.3	Insulin pump user	ANA	503	28043	1.00663	0.828948	1.22239	0.946843
765	Cervical radiculitis	ANA	771	31619	0.994956	0.851607	1.16244	0.949206
733	Other disorders of bone and cartilage	ANA	724	30613	1.00515	0.857375	1.17839	0.949526
870	Open wounds of head; neck; and trunk	ANA	270	33115	0.99197	0.764465	1.28718	0.951632
474.2	Chronic tonsillitis and adenoiditis	ANA	290	25743	0.99218	0.762952	1.29028	0.953291
530.1	Esophagitis, GERD and related diseases	ANA	274	23915	0.993304	0.761935	1.29493	0.960396
840.3	Joint/ligament sprain	ANA	555	31490	1.00452	0.835332	1.20798	0.961759
172.2	Other non-epithelial cancer of skin	ANA	745	32211	0.996189	0.845286	1.17403	0.963662
572	Ascites (non malignant)	ANA	1801	26392	0.997589	0.896925	1.10955	0.964526
290.1	Dementias	ANA	342	29782	0.994836	0.788668	1.2549	0.96515
610.1	Cystic mastopathy	ANA	512	32886	1.00396	0.83369	1.209	0.96678
333.1	Essential tremor	ANA	365	27268	1.00462	0.804121	1.25512	0.967608
497	Bronchitis	ANA	394	29323	0.995777	0.803563	1.23397	0.969147
859	Complication due to other implant and internal device	ANA	353	32567	0.995492	0.791325	1.25234	0.969225
280.2	Iron deficiency anemia secondary to blood loss (chronic)	ANA	444	26086	0.996239	0.812987	1.2208	0.971017
292.1	Aphasia/speech disturbance	ANA	419	29782	1.00367	0.813479	1.23832	0.97275
797.1	Cardiogenic shock	ANA	214	35107	1.00517	0.747357	1.35192	0.972792
979	Adverse drug events and drug allergies	ANA	758	32764	0.9974	0.851037	1.16893	0.974348
366	Cataract	ANA	892	33019	1.00241	0.864194	1.16274	0.97459
741.4	Joint effusions	ANA	607	30433	1.00266	0.84098	1.19543	0.976345
269	Proteinuria	ANA	1518	32696	0.998664	0.890123	1.12044	0.981827
738.4	Acquired spondylolisthesis	ANA	413	32477	0.997982	0.810523	1.2288	0.984816
715.1	Sacroiliitis NEC	ANA	292	34470	0.99825	0.780221	1.27721	0.988883
395.6	Heart valve replaced	ANA	318	31052	0.9983	0.783838	1.27144	0.988997
380.4	Impacted cerumen	ANA	604	34277	0.99898	0.837318	1.19185	0.990959
681.1	Cellulitis and abscess of fingers/toes	ANA	333	31167	0.999601	0.789243	1.26603	0.997357
386.9	Dizziness and giddiness (Light-headedness and vertigo)	ANA	2629	30642	1.0001	0.915651	1.09233	0.998267
[truncated: 5,000 more columns]

[truncated: 1 more sheets: Table_S10]
